# Supplementary material for: Time-synchronic comments on video streaming website reveal core structures of audience engagement in movie viewing
Source: Front Psychol. 2023 Jan 19;13:1040755. doi: 10.3389/fpsyg.2022.1040755 (PMC9893864; doi:10.3389/fpsyg.2022.1040755)
Supplement: Supplementary file 1 [file Data_Sheet_1.CSV]

MovieName	imdbID	Length(min)	Genre1	Genre2	Genre3	Country/Region	Director	ReleaseYear	imdbScore	imdbMetascore	imdbVotes	BoxOfficeGrossWorldwide(M)	TencentScores
21	tt0478087	123	Crime	Drama	NaN	US	RobertLuketic	2008	6.8	48	239997	159.81	8.0
300	tt0416449	117	Action	Drama	NaN	US,Canada,Bulgaria,Australia	ZackSnyder	2006	7.6	52	762382	456.07	8.6
1917	tt8579674	119	War	Action	Drama	US,UK,India,Spain,Canada,China	SamMendes	2019	8.3	78	510513	384.93	7.4
12Monkeys	tt0114746	129	Thriller	Mystery	SciFi	US	TerryGilliam	1995	8.0	74	598903	168.84	8.6
12YearsASlave	tt2024544	134	Drama	NaN	NaN	US,UK	SteveMcQueen	2013	8.1	96	669518	187.73	8.6
2001:ASpaceOdyssey	tt0062622	149	Adventure	SciFi	NaN	UK,US	StanleyKubrick	1968	8.3	84	635103	65.80	9.0
3Idiots	tt1187043	170	Comedy	Drama	NaN	India	RajkumarHirani	2009	8.4	67	371670	60.26	9.4
500DaysOfSummer	tt1022603	95	Romance	Drama	Comedy	US	MarcWebb	2009	7.7	76	491513	60.80	8.6
AboutTime	tt2194499	123	Romance	Drama	Fantasy	UK,US	RichardCurtis	2013	7.8	55	326218	87.10	9.0
AliceInWonderLand	tt1014759	108	Adventure	Fantasy	NaN	US,UK	TimBurton	2010	6.4	53	398612	1025.47	8.4
Alien	tt0078748	117	Horror	SciFi	NaN	UK,US	RidleyScott	1979	8.4	89	831369	106.29	8.7
AllQuietOnTheWesternFront	tt0020629	152	War	Drama	NaN	US	LewisMilestone	1930	8.1	91	59818	NaN	8.9
Amelie	tt0211915	122	Comedy	Romance	NaN	France,Germany	Jean-PierreJeunet	2001	8.3	69	729128	174.03	9.0
AmericanBeauty	tt0169547	122	Drama	NaN	NaN	US	SamMendes	1999	8.3	84	1111006	356.30	8.8
AmericanGanster	tt0765429	157	Crime	Drama	NaN	US,UK	RidleyScott	2007	7.8	76	409639	269.76	8.6
AmericanHistoryX	tt0120586	119	Drama	NaN	NaN	US	TonyKaye	1998	8.5	62	1074075	23.88	9.0
AmericanHustle	tt1800241	138	Crime	Drama	NaN	US,China	DavidO.Russell	2013	7.2	90	464394	251.17	8.0
ApocalypseNow	tt0078788	147	Mystery	Drama	War	US	FrancisFordCoppola	1979	8.4	94	636243	92.16	8.8
Aquaman	tt1477834	143	Fantasy	Adventure	Action	US,Australia	JamesWan	2018	6.9	55	423257	1148.49	8.6
AQuietPlace	tt6644200	90	Horror	Drama	SciFi	US	JohnKrasinski	2018	7.5	82	487851	340.95	7.9
Argo	tt1024648	120	Thriller	Drama	NaN	UK,US	BenAffleck	2012	7.7	86	594019	232.33	8.8
Arrival	tt2543164	116	Drama	SciFi	NaN	US,Canada	DenisVilleneuve	2016	7.9	81	647616	203.39	8.6
AStarIsBorn	tt1517451	136	Romance	Drama	NaN	US	Bradley Cooper	2018	7.6	88	359802	436.19	8.2
Atonement	tt0783233	123	Mystery	Drama	Romance	UK,France,US	JoeWright	2007	7.8	85	265736	131.02	8.8
Avatar	tt0499549	162	Action	Adventure	Fantasy	US	JamesCameron	2009	7.8	83	1164470	2847.25	9.2
BackToTheFuture	tt0088763	116	Adventure	Comedy	SciFi	US	RobertZemeckis	1985	8.5	87	1123471	381.91	8.9
BeforeSunrise	tt0112471	101	Romance	Drama	NaN	US,Austria,Switzerland	RichardLinklater	1995	8.1	77	289619	5.99	9.1
BigFish	tt0319061	125	Adventure	Drama	Fantasy	US	TimBurton	2003	8.0	58	429253	123.22	9.1
BlackHawkDown	tt0265086	144	War	Action	Drama	US,UK	RidleyScott	2001	7.7	74	380546	172.99	9.0
BlackSwan	tt0947798	108	Thriller	Drama	NaN	US	DarrenAronofsky	2010	8.0	79	729205	329.40	8.8
BladeRunner	tt0083658	117	SciFi	Drama	Mystery	US	RidleyScott	1982	8.1	84	729558	41.68	8.7
BladeRunner2049	tt1856101	164	Drama	Mystery	SciFi	US,UK,Canada,Hungary,Spain,Mexico	DenisVilleneuve	2017	8.0	81	515004	259.33	8.9
BloodDiamond	tt0450259	143	Adventure	Drama	Thriller	US,Germany,UK	EdwardZwick	2006	8.0	64	523262	171.72	9.0
CaptainAmerica:TheFirstAvenger	tt0458339	124	Action	Adventure	SciFi	US	JoeJohnston	2011	6.9	66	790325	370.57	8.2
Casablanca	tt0034583	102	Drama	Romance	War	US	MichaelCurtiz	1942	8.5	100	546651	4.38	8.8
CastAway	tt0162222	143	Adventure	Drama	Romance	US,Fiji	RobertZemeckis	2000	7.8	73	558228	429.63	8.9
CatchMeIfYouCan	tt0264464	141	Crime	Drama	NaN	US,Canada	StevenSpielberg	2002	8.1	75	898797	352.11	9.2
CharlieAndTheChocolateFactory	tt0367594	115	Adventure	Comedy	NaN	UK,US,Australia	TimBurton	2005	6.6	72	451515	474.97	8.8
Chinatown	tt0071315	130	Mystery	Drama	Thriller	US	RomanPolanski	1974	8.2	92	312394	29.23	8.7
CitizenKane	tt0033467	119	Mystery	Drama	NaN	US	OrsonWelles	1941	8.3	100	425343	1.60	8.8
Click	tt0389860	107	Fantasy	Comedy	Drama	US	FrankCoraci	2006	6.4	45	318802	240.69	8.4
Collateral	tt0369339	120	Crime	Action	Drama	US	MichaelMann	2004	7.5	71	382122	220.24	8.3
Contact	tt0118884	150	Mystery	Drama	SciFi	US	RobertZemeckis	1997	7.5	62	265672	171.12	8.8
Crash(I)	tt0375679	112	Thriller	Crime	Drama	US,Germany,Australia	PaulHaggis	2004	7.7	66	428609	98.41	8.9
CrazyStupidLove	tt1570728	118	Comedy	Drama	Romance	US	GleenFicarra,JohnRequa	2011	7.4	68	495820	145.05	8.2
DasBoot	tt0082096	149	War	Drama	Thriller	Germany	WolfgangPetersen	1981	8.3	86	242486	11.49	9.2
DawnOfTheDead	tt0363547	101	Horror	Action	NaN	US,Canada,Japan,France	ZackSnyder	2004	7.3	59	248005	102.28	8.6
Defiance	tt1034303	137	War	Drama	Action	US	EdwardZwick	2008	7.2	58	143962	51.26	8.2
Devil	tt1314655	80	Horror	Mystery	Thriller	US	JohnErickDowdle	2010	6.2	44	140884	62.70	7.7
DieHard	tt0095016	132	Action	Thriller	NaN	US	JohnMcTiernan	1988	8.2	72	826473	141.60	8.7
District9	tt1136608	112	Thriller	Action	SciFi	SouthAfrica,US,NewZealand,Canada	NeillBlomkamp	2009	7.9	81	658791	210.89	8.8
DoctorStrange	tt1211837	115	Fantasy	Action	Adventure	US	ScottDerrickson	2016	7.5	72	657145	677.80	8.6
DonnieDarko	tt0246578	113	Mystery	Drama	SciFi	US	RichardKelly	2001	8.0	88	769923	6.98	8.2
Dunkirk	tt5013056	106	War	Action	Drama	UK,Netherlands,France,US	ChristopherNolan	2017	7.8	94	606227	527.02	8.9
EdgeOfTomorrow	tt1631867	113	SciFi	Action	Adventure	US,Canada	DougLiman	2014	7.9	71	638543	370.54	8.8
EdwardScissorhands	tt0099487	105	Fantasy	Drama	Romance	US	TimBurton	1990	7.9	74	466208	86.02	9.0
ElysiumI	tt1535108	109	SciFi	Action	Drama	US,Mexico,Canada	NeillBlomkamp	2013	6.6	61	434139	286.14	7.8
EnemyAtTheGates	tt0215750	131	War	Drama	NaN	Ireland,UK,France,Germany,US	Jean-JacquesAnnaud	2001	7.6	53	253303	96.98	8.9
EternalSunshineOfTheSpotlessMind	tt0338013	108	Romance	Drama	SciFi	US	MichelGondry	2004	8.3	89	955829	74.04	8.8
ExMachina	tt0470752	108	Thriller	Drama	SciFi	UK	AlexGarland	2014	7.7	78	507764	36.87	8.4
FantasticBeastsAndWhereToFindThem	tt3183660	132	Adventure	Fantasy	NaN	UK,US	DavidYates	2016	7.3	66	432301	814.04	8.7
FantasticFourI	tt0120667	106	Fantasy	Action	Adventure	US,Germany	TimStory	2005	5.7	40	320615	333.54	7.9
FinalDestination	tt0195714	98	Horror	Thriller	NaN	US	JamesWong	2000	6.7	36	242782	112.88	8.6
FindingNemo(2)	tt2277860	100	Comedy	Adventure	NaN	US	AndrewStanton,AngusMacLane	2016	7.3	77	258154	1028.57	8.4
Flight(I)	tt1907668	138	Drama	Thriller	NaN	US,UnitedArabEmirates	RobertZemeckis	2012	7.3	76	340196	161.78	8.2
ForrestGump	tt0109830	142	Drama	Romance	NaN	US	RobertZemeckis	1994	8.8	82	1925899	678.23	9.5
GetOut(I)	tt5052448	104	Thriller	Horror	Mystery	US,Japan	JordanPeele	2017	7.7	85	538584	255.59	8.4
Ghost	tt0099653	127	Fantasy	Drama	Romance	US	JerryZucker	1990	7.1	52	208163	505.70	8.7
GoneGirl	tt2267998	149	Thriller	Drama	Mystery	US	DavidFincher	2014	8.1	79	918898	369.33	9.1
GoneWithTheWind	tt0031381	238	Romance	Drama	War	US	VictorFleming,GeorgeCukor,SamWood	1939	8.1	97	303288	402.35	9.3
GoodWillHunting	tt0119217	126	Drama	Romance	NaN	US	GusVanSant	1997	8.3	70	909286	225.93	9.1
Gravity	tt1454468	91	Action	Drama	SciFi	UK,US,Mexico	AlfonsoCuaron	2013	7.7	96	796366	723.19	8.6
GreenBook	tt6966692	130	Drama	Comedy	NaN	US,China	PeterFarrelly	2018	8.2	69	434868	321.75	9.2
GroundhogDay	tt0107048	101	Comedy	Fantasy	Romance	US	HaroldRamis	1993	8.0	72	598735	71.07	8.8
GuardiansOfTheGalaxy	tt2015381	121	Action	Adventure	Comedy	US	JamesGunn	2014	8.0	76	1104233	773.35	8.8
HacksawRidge	tt2119532	139	War	Drama	NaN	Australia,US	MelGibson	2016	8.1	71	475006	180.56	9.2
Halloween(I)	tt1502407	106	Horror	Comedy	Thriller	US,UK	DavidGordonGreen	2018	6.6	67	140825	255.61	7.6
Hancock	tt0448157	92	Fantasy	Action	Drama	US	PeterBerg	2008	6.4	49	463314	629.44	8.0
Hannibal	tt0212985	131	Crime	Drama	Thriller	US,UK,Italy	RidleyScott	2001	6.8	57	265100	351.69	8.7
HappyDeathDay	tt5308322	96	Mystery	Comedy	Horror	US	ChristopherLandon	2017	6.6	58	130394	125.48	8.2
HarryPotterAndTheDeathlyHallows:Part2	tt1201607	130	Adventure	Fantasy	NaN	UK,US	DavidYates	2011	8.1	85	810976	1342.32	9.2
He'sJustNotThatIntoYou	tt1001508	129	Romance	Drama	Comedy	Germany,US	KenKwapis	2009	6.4	47	167723	178.87	8.6
HomeAlone	tt0099785	103	Comedy	NaN	NaN	US	ChrisColumbus	1990	7.6	63	513942	476.68	8.9
HouseOfWax	tt0397065	113	Horror	Thriller	NaN	Australia,US	JaumeCollet-Serra	2005	5.4	41	120754	68.77	8.1
Inception	tt1375666	148	Action	Adventure	SciFi	US,UK	ChristopherNolan	2010	8.8	74	2193558	836.84	9.4
IndependenceDay	tt0116629	145	SciFi	Action	Adventure	US	RolandEmmerich	1996	7.0	59	552706	817.40	8.7
IndianaJonesAndTheRaidersOfTheLostArk	tt0082971	115	Action	Adventure	NaN	US	StevenSpielberg	1981	8.4	85	923020	389.93	8.5
IngloriousBastards	tt0361748	153	War	Adventure	Drama	US,Germany	QuentinTarantino	2009	8.3	69	1350367	321.46	8.9
Insomnia	tt0278504	118	Mystery	Drama	Thriller	US,UK	ChristopherNolan	2002	7.2	78	286312	113.76	8.3
Interstellar	tt0816692	169	Adventure	Drama	SciFi	UK,Canada,US	ChristopherNolan	2014	8.6	74	1642419	701.73	9.4
IntoTheWild	tt0758758	148	Adventure	Drama	NaN	US	SeanPenn	2007	8.1	73	598504	56.68	8.9
IRobot	tt0343818	115	SciFi	Action	Mystery	US,Germany	AlexProyas	2004	7.1	59	518997	353.13	8.7
IronMan	tt0371746	126	Action	Adventure	SciFi	US,Canada	JonFavreau	2008	7.9	79	992926	585.80	8.8
Jaws	tt0073195	124	Adventure	Thriller	NaN	US	StevenSpielberg	1975	8.0	87	568917	471.41	8.5
JurassicPark	tt0107290	127	Action	Adventure	SciFi	US	StevenSpielberg	1993	8.1	68	917231	1033.93	8.8
JusticeLeague	tt0974015	120	Fantasy	Action	Adventure	US,Canada,UK	ZackSnyder	2017	6.1	45	429497	657.93	8.0
KillBill:Vol.1	tt0266697	111	Action	Crime	Drama	US,HongKong	QuentinTarantino	2003	8.1	69	1055177	180.91	8.7
KnivesOut	tt8946378	130	Comedy	Crime	Drama	US	RianJohnson	2019	7.9	82	549661	311.61	9.3
KnockedUp	tt0478311	129	Romance	Comedy	NaN	US	JuddApatow	2007	6.9	85	360397	219.92	7.8
LAConfidential	tt0119488	138	Crime	Drama	Mystery	US	CurtisHanson	1997	8.2	90	556390	126.22	9.0
LaLaLand	tt3783958	128	Comedy	Drama	NaN	US,HongKong	DamienChazelle	2016	8.0	94	543753	448.91	8.8
LaraCroft:TombRaider	tt0146316	100	Fantasy	Action	Adventure	US,UK,Japan,Germany	SimonWest	2001	5.8	33	205092	274.70	8.1
LesMiserables	tt1707386	158	Drama	Romance	NaN	UK,US	TomHooper	2012	7.6	63	319667	442.30	8.9
LiarLiar	tt0119528	86	Fantasy	Comedy	NaN	US	TomShadyac	1997	6.9	70	295471	302.71	8.4
LifeIsBeautiful	tt0118799	116	Comedy	Drama	Romance	Italy	RobertoBenigni	1997	8.6	59	657713	230.10	9.5
LifeOfPi	tt0454876	127	Adventure	Drama	Fantasy	US,Taiwan,UK,Canada,Australia	AngLee	2012	7.9	79	603936	609.02	9.2
LimitlessI	tt1219289	105	SciFi	Thriller	NaN	US,Mexico	NeilBurger	2011	7.4	59	549156	161.85	8.3
LittleMissSunshine	tt0449059	101	Comedy	Drama	NaN	US	JonathanDayton,ValerieFaris	2006	7.8	80	457822	101.06	8.7
Looper	tt1276104	113	SciFi	Action	Drama	US,China	RianJohnson	2012	7.4	84	554078	176.51	8.2
LostInTranslation	tt0335266	102	Comedy	Drama	NaN	US,Japan	SofiaCoppola	2003	7.7	89	435765	118.69	8.4
LoveActually	tt0314331	135	Comedy	Drama	Romance	US,France,UK	RichardCurtis	2003	7.6	55	450521	245.20	9.0
Lucy	tt2872732	89	SciFi	Action	Thriller	France,Germany,Canada,US,UK	LucBesson	2014	6.4	61	471493	458.86	8.5
MadMax:FuryRoad	tt1392190	120	Action	Adventure	SciFi	Australia,SouthAfrica	GeorgeMiller	2015	8.1	90	937583	375.66	9.1
Maleficent	tt1587310	97	Adventure	Fantasy	NaN	US,UK	RobertStromberg	2014	7.0	56	360178	758.41	8.2
ManOf Steel	tt0770828	143	SciFi	Action	Adventure	US,UK	ZackSnyder	2013	7.0	55	735345	668.05	8.2
MarriageStory	tt7653254	137	Romance	Comedy	Drama	UK,US	NoahBaumbach	2019	7.9	94	278300	2.30	8.6
MeBeforeYou	tt2674426	106	Romance	Drama	NaN	UK,US	TheaSharrock	2016	7.4	51	230919	208.31	8.6
MeetJoeBlack	tt0119643	178	Fantasy	Drama	Romance	US	MartinBrest	1998	7.2	43	229002	142.94	8.6
Memento	tt0209144	113	Thriller	Mystery	NaN	US	ChristopherNolan	2000	8.4	80	1177839	40.05	8.9
MinorityReport	tt0181689	145	Crime	Action	Mystery	US	StevenSpielberg	2002	7.6	80	529867	358.37	8.5
Moon	tt1182345	97	Mystery	Drama	SciFi	UK,US	DuncanJones	2009	7.8	67	347897	9.76	8.8
MurderOnTheOrientExpress	tt3402236	114	Mystery	Comedy	Drama	Malta,US,UK	KennethBranagh	2017	6.5	52	226756	352.79	8.1
MysticRiver	tt0327056	138	Crime	Drama	Mystery	US,Austrilia	ClintEastwood	2003	7.9	84	439983	156.60	8.4
NoCountryForOldMen	tt0477348	122	Crime	Drama	Thriller	US	EthanCoen,JoelCoen	2007	8.1	91	910328	171.63	8.7
NoMan'sLand	tt0283509	98	War	Comedy	Drama	France,BosniaAndHerzegovina,Italy,Belgium,UK,Slovenia	DanicTanovic	2001	7.9	84	46264	4.86	8.8
NowYouSeeMe(I)	tt1670345	115	Thriller	Crime	Mystery	US,France	LouisLeterrier	2013	7.2	50	625664	351.72	8.5
OblivionI	tt1483013	124	SciFi	Action	Adventure	US	JosephKosinski	2013	7.0	54	505270	286.17	8.2
Ocean'sEleven	tt0240772	116	Crime	Thriller	NaN	US	StevenSoderbergh	2001	7.7	74	543512	450.72	8.6
Orphan	tt1148204	123	Horror	Mystery	Thriller	US,Canada,Germany,France	JaumeCollet-Serra	2009	7.0	42	205577	77.91	8.7
PacificRim	tt1663662	131	SciFi	Action	Adventure	US,Mexico,HongKong	GuillermoDelToro	2013	6.9	65	483494	411.00	8.6
Pan'sLabyrinth	tt0457430	118	Fantasy	Drama	War	Mexico,Spain	GuillermoDelToro	2006	8.2	98	634694	83.85	8.6
Passengers(I)	tt1355644	116	SciFi	Drama	Romance	US,Australia	MortenTyldum	2016	7.0	41	376653	303.14	8.1
PathsOfGlory	tt0050825	88	War	Drama	NaN	US	StanleyKubrick	1957	8.4	90	188976	NaN	9.1
PearlHarbor	tt0213149	183	War	Action	NaN	US	MichaelBay	2001	6.2	44	322307	449.22	8.7
PiratesOfTheCaribbean:TheCurseOfTheBlackPearl	tt0325980	143	Action	Adventure	Fantasy	US	GoreVerbinski	2003	8.0	63	1051307	654.26	9.1
PrideAndPrejudice	tt0414387	129	Romance	Drama	NaN	France,UK,US	JoeWright	2005	7.8	82	276581	121.62	9.0
Prisoners	tt1392214	153	Crime	Drama	Mystery	US	DenisVilleneuve	2013	8.1	70	648346	122.13	8.6
Prometheus	tt1446714	124	Adventure	SciFi	Mystery	US,UK	RidleyScott	2012	7.0	64	588328	403.35	8.4
Psycho	tt0054215	109	Thriller	Horror	Mystery	US	AlfredHitchcock	1960	8.5	97	636833	32.04	9.1
PulpFiction	tt0110912	154	Crime	Drama	NaN	US	QuentinTarantino	1994	8.9	94	1926328	213.93	9.1
ReadyPlayerOne	tt1677720	140	SciFi	Action	Adventure	US,India	StevenSpielberg	2018	7.4	64	404468	582.89	9.1
RearWindow	tt0047396	112	Thriller	Mystery	NaN	US	AlfredHitchcock	1954	8.5	100	469244	37.03	8.8
RedDragon	tt0289765	124	Crime	Drama	Thriller	Germany,US	BrettRatner	2002	7.2	60	263654	209.20	8.5
ResidentEvil:Apocalypse	tt0318627	94	Horror	Action	SciFi	Germany,UK,Canada	AlexanderWitt	2004	6.2	35	193024	129.34	8.6
RevolutionaryRoad	tt0959337	119	Romance	Drama	NaN	US,UK	SamMendes	2008	7.3	69	206310	75.98	8.6
RiseOfThePlanetOfTheApes	tt1318514	105	SciFi	Action	Drama	US,UK,Canada	RupertWyatt	2011	7.5	68	511452	481.80	8.8
RomanHoliday	tt0046250	118	Romance	Comedy	NaN	US	WilliamWyler	1953	8.0	78	134143	12.00	9.2
Romeo+Juliet	tt0117509	120	Romance	Drama	NaN	US,Mexico	BazLuhrmann	1996	6.7	60	219840	147.55	8.3
Rosemary'sBaby	tt0063522	137	Horror	Drama	NaN	US	RomanPolanski	1968	8.0	96	205937	33.40	8.5
SavingPrivateRyan	tt0120815	169	War	Drama	NaN	US	StevenSpielberg	1998	8.6	91	1307070	482.35	9.2
Scream	tt0117571	111	Horror	Mystery	NaN	US	WesCraven	1996	7.3	65	312336	173.05	8.1
Seven	tt0114369	127	Crime	Drama	Mystery	US	DavidFincher	1995	8.6	65	1532849	327.33	9.2
SevenPsychopaths	tt1931533	110	Crime	Comedy	NaN	UK,US	MartinMcDonagh	2012	7.2	66	249901	32.23	8.4
ShaunOfTheDead	tt0365748	99	Comedy	Horror	NaN	UK,France,US	EdgarWright	2004	7.9	76	535079	30.10	8.5
SherlockHolmes	tt0988045	128	Mystery	Action	Adventure	US,Germany,UK,Australia	GuyRitchie	2009	7.6	57	607933	524.03	8.4
ShutterIsland	tt1130884	138	Thriller	Mystery	NaN	US	MartinScorsese	2010	8.2	63	1210619	294.81	9.0
Signs	tt0286106	106	Mystery	Drama	SciFi	US	M.NightShyamalan	2002	6.7	59	350972	408.25	7.9
SleeplessInSeattle	tt0108160	105	Romance	Drama	Comedy	US	NoraEphron	1993	6.8	72	168443	227.93	8.5
SleepyHollow	tt0162661	105	Fantasy	Mystery	Horror	US,Germany	TimBurton	1999	7.3	65	347107	206.07	8.5
SlumdogMillionaire	tt1010048	120	Drama	Romance	NaN	UK,US	DannyBoyle,LoveleenTandan	2008	8.0	84	821428	378.41	9.0
Snatch	tt0208092	102	Comedy	Crime	NaN	UK,US	GuyRitchie	2000	8.3	55	817535	83.56	8.8
SpiderMan	tt0145487	121	SciFi	Action	Adventure	US	SamRaimi	2002	7.3	73	734345	825.03	8.6
Split	tt4972582	117	Thriller	Horror	NaN	US,Japan	M.NightShyamalan	2016	7.3	62	460661	278.45	8.2
Stalingrad	tt0108211	134	War	Drama	NaN	German,Russian	JosephVilsmaier	1993	7.5	NaN	33780	0.15	7.7
StarTrek	tt0796366	127	SciFi	Action	Adventure	US,Germany	JJ.Abrams	2009	7.9	82	592455	385.68	8.6
StarWars:EpisodeIV-ANewHope	tt0076759	121	Action	Adventure	Fantasy	US,UK	GeorgeLucas	1977	8.6	90	1286486	775.40	8.9
SuicideSquad	tt1386697	123	Fantasy	Action	Adventure	US	DavidAyer	2016	5.9	40	657672	746.85	7.9
Super8	tt1650062	112	Mystery	SciFi	Thriller	US	J.J.Abrams	2011	7.0	72	347352	260.10	7.7
Tenet	tt6723592	150	SciFi	Action	Thriller	US,UK	ChristopherNolan	2020	7.4	69	438616	363.66	8.7
TheAvengers	tt0848228	143	Action	Adventure	SciFi	US	JossWhedon	2012	8.0	69	1317694	1518.82	8.9
TheBigLebowski	tt0118715	117	Comedy	Crime	NaN	US,UK	JoeCoen,EthanCoen	1998	8.1	71	771651	46.75	8.3
TheBoyInTheStripedPyjamas	tt0914798	94	War	Drama	NaN	UK,US	MarkHerman	2008	7.8	55	204945	40.42	9.2
TheButterflyEffect	tt0289879	113	Thriller	Drama	SciFi	US,Canada	EricBress,J.MackyeGruber	2004	7.6	30	469763	96.82	9.1
TheCabinInTheWoods	tt1259521	95	Horror	Mystery	Thriller	US	DrewGoddard	2011	7.0	72	397512	70.06	8.4
TheChroniclesOfNarnia:TheLionTheWitchAndTheWardrobe	tt0363771	143	Adventure	Fantasy	NaN	UK,US	AndrewAdamson	2005	6.9	75	381280	745.01	8.3
TheConjuring	tt1457767	112	Horror	Mystery	Thriller	US	JamesWan	2013	7.5	68	479467	320.29	8.7
TheCuriousCaseOfBenjaminButton	tt0421715	166	Drama	Fantasy	Romance	US	DavidFincher	2008	7.8	70	619138	335.80	9.1
TheDallasBuyersClub	tt0790636	117	Drama	NaN	NaN	US	Jean-MarcVallee	2013	8.0	79	465022	55.74	8.9
TheDarkKnight	tt0468569	152	Action	Crime	Drama	US,UK	ChristopherNolan	2008	9.0	84	2444538	1005.97	9.3
TheDaVinciCode	tt0382625	149	Thriller	NaN	NaN	US,Malta,France,UK	RonHoward	2006	6.6	46	417561	760.01	8.3
TheDayAfterTomorrow	tt0319262	124	SciFi	Action	Adventure	US	RolandEmmerich	2004	6.4	47	432409	552.64	8.8
TheDeadSilence	tt0455760	89	Horror	Mystery	Thriller	US	JamesWan	2007	6.2	34	91318	22.38	8.6
TheDevil'sAdvocate	tt0118971	144	Mystery	Drama	Thriller	Germany,US	TaylorHackford	1997	7.5	60	351323	152.94	8.7
TheDevilWearsPrada	tt0458352	109	Comedy	Drama	NaN	US,France	DavidFrankel	2006	6.9	62	393712	326.71	8.8
TheEnglishPatient	tt0116209	162	Romance	Drama	War	US,UK	AnthonyMinghella	1996	7.4	87	185095	231.98	8.8
TheExorcist	tt0070047	122	Horror	NaN	NaN	US	WilliamFriedkin	1973	8.0	81	381370	441.31	8.6
TheFaultInOurStars	tt2582846	126	Romance	Drama	NaN	US	JoshBoone	2014	7.7	69	360586	307.17	8.4
TheFlowersOfWar	tt1410063	146	War	Drama	Romance	China	ZhangYiMou	2011	7.6	46	51589	2.86	8.9
TheGame	tt0119174	129	Mystery	Drama	Thriller	US	DavidFincher	1997	7.7	61	373556	109.42	8.4
TheGodfather	tt0068646	175	Crime	Drama	NaN	US	FrancisFordCoppola	1972	9.2	100	1719977	246.12	9.4
TheGoldenCompass	tt0385752	113	Fantasy	Adventure	NaN	UK,US	ChrisWeitz	2007	6.1	51	184218	372.23	7.8
TheGrandBudapestHotel	tt2278388	99	Adventure	Comedy	Crime	US,Germany	WesAnderson	2014	8.1	88	753984	172.95	9.0
TheGreatGatsby	tt1343092	143	Drama	Romance	NaN	Australia,US	BazLuhrmann	2013	7.2	55	508769	353.64	8.7
TheGreenMile	tt0120689	189	Crime	Drama	Fantasy	US	FrankDarabont	1999	8.6	61	1214826	286.80	9.0
TheHangover	tt1119646	100	Comedy	NaN	NaN	US,Germany	ToddPhillips	2009	7.7	73	748405	469.31	8.4
TheHobbit:AnUnexpectedJourney	tt0903624	169	Adventure	Fantasy	NaN	NewZealand,US	PeterJackson	2012	7.8	58	785455	1017.00	8.8
TheHungerGames	tt1392170	142	Action	Adventure	SciFi	US	GaryRoss	2012	7.2	68	878566	694.39	8.1
TheHurtLocker	tt0887912	131	War	Drama	Thriller	US	KathrynBigelow	2008	7.5	95	437389	49.26	8.6
TheImitationGame	tt2084970	114	Thriller	Drama	NaN	UK,US	MortenTyldum	2014	8.0	71	726261	233.56	9.0
TheLordofTheRings:TheFellowshipOfTheRing	tt0120737	178	Action	Adventure	Drama	NewZealand,US	PeterJackson	2001	8.8	92	1745443	897.69	9.3
TheMachinist	tt0361862	101	Thriller	Drama	NaN	Spain,France,UK,US	BradAnderson	2004	7.7	61	373503	8.20	8.5
TheManFromEarth	tt0756683	87	Fantasy	Drama	Mystery	US	RichardSchenkman	2007	7.9	NaN	182105	NaN	8.9
TheMartian	tt3659388	144	Adventure	Drama	SciFi	UK,US,Hungary,Jordan	RidleyScott	2015	8.0	80	803497	630.16	8.9
TheMatrix	tt0133093	136	Action	SciFi	NaN	US,Austrilia	TheWachowskis	1999	8.7	73	1778836	466.36	9.2
TheMazeRunner	tt1790864	113	Mystery	Action	SciFi	US,UK	WesBall	2014	6.8	57	441908	348.32	8.1
TheMeg	tt4779682	113	Horror	Action	SciFi	US,China	JonTurteltaub	2018	5.6	46	161999	530.44	7.6
TheMummy	tt0120616	124	Fantasy	Action	Adventure	US,UK,Morocco	StephenSommers	1999	7.0	48	411003	415.93	8.6
TheNotebook	tt0332280	123	Romance	Drama	NaN	US	NickCassavetes	2004	7.8	53	544757	117.82	8.9
ThePatriot	tt0187393	165	War	Action	Drama	US,Germany	RolandEmmerich	2000	7.2	63	264597	215.29	8.6
ThePianist	tt0253474	150	War	Drama	NaN	UK,France,Poland,Germany	RomanPolanski	2002	8.5	85	780220	120.07	9.3
ThePrestige	tt0482571	130	Mystery	Drama	SciFi	UK,US	ChristopherNolan	2006	8.5	66	1259064	109.68	9.0
ThePurge	tt2184339	85	Horror	SciFi	Thriller	US,France	JamesDeMonaco	2013	5.7	41	214728	89.33	7.5
ThePursuitOfHappiness	tt0454921	117	Drama	NaN	NaN	US	GabrieleMuccino	2006	8.0	64	478255	307.13	9.3
TheRevenant	tt1663202	156	Drama	Action	Adventure	US,HongKong,Taiwan	AlejandroG.Inarritu	2015	8.0	76	751140	532.95	8.7
TheRing	tt0298130	115	Horror	Mystery	NaN	US	GoreVerbinski	2002	7.1	57	335872	249.35	7.8
TheSecretLifeOfWalterMitty	tt0359950	114	Comedy	Adventure	Drama	US,UK	BenStiller	2013	7.3	54	305377	188.13	8.9
TheShawshankRedemption	tt0111161	142	Drama	NaN	NaN	US	FrankDarabont	1994	9.3	80	2493834	28.82	9.6
TheShining	tt0081505	146	Horror	Drama	NaN	UK,US	StanleyKubrick	1980	8.4	66	955255	47.00	8.8
TheSixthSense	tt0167404	107	Thriller	Drama	Mystery	US	M.NightShyamalan	1999	8.1	64	948482	672.81	8.9
TheTerminal	tt0362227	128	Comedy	Drama	Romance	US	StevenSpielberg	2004	7.4	55	433007	219.10	9.0
TheTheoryOfEverything	tt2980516	123	Drama	Romance	NaN	UK,Japan	JamesMarsh	2014	7.7	71	427468	123.73	8.7
TheThing	tt0084787	109	Horror	Mystery	SciFi	US,Canada	JohnCarpenter	1982	8.1	57	397465	19.63	8.7
TheThinRedLine	tt0120863	170	War	Drama	NaN	US	TerrenceMalick	1998	7.6	78	181710	98.13	8.5
TheTimeTraveler'sWife	tt0452694	107	Romance	Fantasy	Comedy	US	RobertSchwentke	2009	7.1	47	146232	101.34	8.5
TheTown	tt0840361	125	Thriller	Crime	Drama	US	BenAffleck	2010	7.5	74	370872	154.03	8.4
TheTrumanShow	tt0120382	103	Drama	Comedy	NaN	US	PeterWeir	1998	8.1	90	999371	264.12	9.3
TheUsualSuspects	tt0114814	106	Crime	Drama	Mystery	US,Germany	BryanSinger	1995	8.5	77	1036066	23.34	8.9
TheWolverine2	tt1430132	126	SciFi	Action	NaN	US,UK	JamesMangold	2013	6.7	61	447241	414.83	7.9
Thor	tt0800369	115	Action	Adventure	Fantasy	US	KennethBranagh	2011	7.0	57	790961	449.33	8.2
ThreeBillboardsOutsideEbbing,Missouri	tt5027774	115	Comedy	Crime	Drama	UK,US	MartinMcDonagh	2017	8.1	88	471667	160.26	9.0
Titanic	tt0120338	194	Romance	Drama	NaN	US,Mexico,Australia	JamesCameron	1997	7.8	75	1104385	2201.65	9.4
TrainingDay	tt0139654	122	Crime	Drama	Thriller	US	AntoineFuqua	2001	7.7	69	413013	104.88	8.5
Transformers	tt0418279	144	SciFi	Action	Adventure	US	MichaelBay	2007	7.0	61	616886	709.71	8.9
Unbreakable	tt0217869	106	Mystery	Drama	SciFi	US	M.NightShyamalan	2000	7.3	62	403772	248.12	7.9
VanillaSky	tt0259711	136	Fantasy	Mystery	Romance	US,Spain	CameronCrowe	2001	6.9	45	257550	203.39	8.2
Vertigo	tt0052357	128	Mystery	Romance	Thriller	US	AlfredHitchcock	1958	8.3	100	385983	7.80	8.8
Watchmen	tt0409459	162	Mystery	Drama	Action	US	ZackSnyder	2009	7.6	56	529961	185.39	8.9
WhatWomenWant	tt0207201	127	Fantasy	Comedy	Romance	US	NancyMeyers	2000	6.4	47	201843	374.11	8.2
WonderWoman	tt0451279	141	Fantasy	Action	Adventure	US,UK	PattyJenkins	2017	7.4	76	618625	822.82	8.3
Zombieland	tt1156398	138	Adventure	Comedy	Horror	US	RubenFleischer	2009	7.5	71	540578	102.39	8.4
