# Supplementary material for: Time-synchronic comments on video streaming website reveal core structures of audience engagement in movie viewing
Source: Front Psychol. 2023 Jan 19;13:1040755. doi: 10.3389/fpsyg.2022.1040755 (PMC9893864; doi:10.3389/fpsyg.2022.1040755)
Supplement: Supplementary file 2 [file Data_Sheet_2.csv]

CogCluster	ReleaseYear	AgeType	MovieAge	TencentScores	imdbVotes	imdbScore	Movie	Genre1	Genre2	Genre3	0	0.02	0.04	0.06	0.08	0.1	0.12	0.14	0.16	0.18	0.2	0.22	0.24	0.26	0.28	0.3	0.32	0.34	0.36	0.38	0.4	0.42	0.44	0.46	0.48	0.5	0.52	0.54	0.56	0.58	0.6	0.62	0.64	0.66	0.68	0.7	0.72	0.74	0.76
2	2008	2	14	8.0	239997	6.8	21	Crime	Drama	NaN	0.716348982	-1.269312322	-0.434015126	-0.087877175	0.225871055	-0.868800131	3.177234188	3.515816734	0.057264882	-0.07426972	1.267106087	1.730288861	2.253381857	1.246584582	-0.771676433	-0.214799595	1.711369977	1.03818105	1.082360705	2.458836348	0.389551213	1.618643277	0.711960443	0.498706334	0.765795708	0.616297887	2.704487621	1.214396505	-0.446400965	0.791854713	0.589022514	0.810110969	0.349922501	1.462811584	2.492562684	1.341919907	2.095152897	1.098266372	1.021080172
2	2006	2	16	8.6	762382	7.6	300	Action	Drama	NaN	-0.71142266	0.374762834	0.57091796	0.177555667	-0.471958543	0.619731985	0.562385137	-0.386931999	-0.336726436	-0.383249763	-0.077389283	-0.183944488	0.306834223	-1.069200123	-0.965974965	-0.601897044	-0.978891056	-0.358172568	0.678342228	1.476004703	0.071184377	-0.437692179	-0.211147016	-0.040627168	-0.419663396	-0.378015532	-0.694660025	-0.150437976	0.03452746	-0.515630384	-0.562766201	-0.577142312	0.064086028	-0.027458483	-0.033037109	-0.74961489	-0.196393089	-0.53648517	-0.889444437
2	2019	1	3	7.4	510513	8.3	1917	War	Action	Drama	-2.229046271	-1.093950706	-0.671334023	-1.102037988	-0.105221768	0.121437095	-0.473768648	-1.086251195	-0.018695292	-0.64680998	-0.383692967	-0.548847556	-0.23519017	0.104706881	-0.500923866	-1.267661934	-0.944965424	-0.561923843	0.194463747	0.533471932	0.490782997	0.216150005	0.400246284	-0.46206246	-0.576324607	-0.233735766	-0.714505818	-0.309699522	0.02813733	-1.596685822	-0.768585644	-0.765794723	-0.17218995	0.29145157	0.638729643	0.13193519	0.112836494	0.403193805	0.620194424
2	1995	3	27	8.6	598903	8.0	12Monkeys	Thriller	Mystery	SciFi	-0.282170193	-1.07327348	-0.438330072	-1.040058918	0.109721027	-0.482472229	-0.074340041	0.210383761	0.224485207	1.035382984	0.464880189	0.51279476	0.705315156	0.850910204	1.87558168	1.262946959	1.502570227	0.349185196	1.128634644	1.175062113	1.677351928	0.459543553	1.589409497	1.161452913	1.257241119	1.376782214	-0.446948423	1.079091316	0.137885316	0.889885388	1.355380968	0.753989899	1.007619317	0.504413672	0.13802503	1.704968945	0.292302073	2.802251818	0.788045339
2	2013	1	9	8.6	669518	8.1	12YearsASlave	Drama	NaN	NaN	0.048117705	0.478819267	1.073008545	-0.001266857	1.159195956	0.970531876	0.746421069	1.825401197	0.423482791	1.591682914	-0.111392811	1.043609361	0.393564123	1.242192686	1.678527236	1.463105464	1.422469633	0.561031755	0.739573758	0.863002745	0.511822564	-1.543665101	-1.146749766	1.442236689	-0.345479522	0.455662419	-0.711570768	0.215908584	0.635550274	0.243603678	-0.104065582	-0.25953276	-0.623356096	0.163416263	0.785612412	0.254135206	0.541572279	-0.909497246	-1.105288498
2	1968	6	54	9.0	635103	8.3	2001ASpaceOdyssey	Adventure	SciFi	NaN	-1.34677908	-0.703199432	0.494640452	0.295681585	1.020327372	0.340335322	0.102514608	-0.146532891	0.023170663	-0.177440074	-0.605748994	0.032438478	-0.006743276	0.730154001	0.420021229	0.200654439	-0.038951921	-0.313924647	0.204225519	0.39553537	0.552779504	0.942878479	0.031727438	1.021938391	0.113717725	0.081429674	0.060563657	-0.330583481	0.131641417	0.323037996	0.259572324	0.969381412	0.193752658	1.319710494	1.413445774	0.842156995	1.213645559	-0.490174465	-0.154287702
2	2009	2	13	9.4	371670	8.4	3Idiots	Comedy	Drama	NaN	-0.655671026	0.028447713	-0.215934085	-0.689875472	-0.627362601	-0.205464846	1.067132686	0.609409629	-0.381672468	-0.355099118	0.544903201	0.003269141	0.69053986	-0.018261815	-1.816873971	-0.010783392	-0.069092916	-0.205720828	1.037072446	1.07310494	1.108937214	-0.219108355	-0.838459033	-0.758238179	-0.062749235	-0.519832438	-0.809040911	-0.792354806	-0.315439349	-0.141864872	-1.587555521	-1.517040534	-0.101608408	0.267692312	-0.80841344	0.233142939	-0.5114074	-0.942229726	-1.088744913
2	2009	2	13	8.6	491513	7.7	500DaysOfSummer	Romance	Drama	Comedy	1.483339338	0.619966892	0.090692264	-0.235266564	-1.677002937	0.91784168	1.774208692	1.393202432	0.801732329	2.790633101	1.77491072	1.185676534	0.420820274	0.023766717	-0.222898755	1.071904372	1.920656835	-1.474456644	0.728251693	1.229774095	0.57729144	0.207543856	-0.131704024	1.621870534	2.93039848	2.862985707	2.703532074	2.09871195	-0.953534934	-0.761759009	0.719675266	1.371458504	2.007684356	1.716801655	0.712246051	2.479512087	1.847250399	0.677256395	-0.152842387
1	2013	1	9	9.0	326218	7.8	AboutTime	Romance	Drama	Fantasy	1.723947133	0.390776323	0.255477641	0.396834065	0.06594849	0.917106121	1.535941087	-0.357697579	-0.163353487	-0.616787494	-0.108649221	-0.411967646	1.460995244	2.460360567	-0.156662307	-1.147490315	0.734730606	-1.055605997	-0.464454784	-0.142482836	-0.761881248	-0.325527504	-1.192469681	0.317037986	0.189024857	1.257195095	-0.758844935	-0.793501734	-0.350450853	-1.201443796	1.040674258	0.567494263	1.843648517	0.929261304	1.77393765	2.724480122	3.456458575	0.794560135	-0.771112623
2	2010	2	12	8.4	398612	6.4	AliceInWonderLand	Adventure	Fantasy	NaN	1.171713778	1.141370963	0.591054374	0.22094329	0.15454902	0.174569655	0.797754916	0.632158968	-0.651132778	-1.844116221	-1.20795014	-1.149053001	-0.532686131	0.288672426	0.488860482	0.028146565	0.000465613	-0.88539083	-0.352469552	-0.489244877	-1.269508768	-1.303754625	-0.795127456	-0.02982125	-0.825985375	0.630955207	1.000726386	-1.012785197	-0.953853439	-0.85912285	-0.943177357	-0.430771668	0.262263637	-0.622620206	0.364804152	0.987309483	0.938348562	-0.033992766	-0.448600586
1	1979	5	43	8.7	831369	8.4	Alien	Horror	SciFi	NaN	-0.898561642	-0.101762001	-0.499101231	-0.066029809	-0.809276454	-0.929257418	-0.721825143	-0.767147005	-1.057130623	-0.886071654	-1.065118327	-0.930204282	-0.496561167	-0.318088728	-0.605340048	0.126019141	0.336985528	0.159940335	0.188101025	-0.381593637	0.506628531	0.661674381	0.43951599	0.101911132	-0.403311776	-0.046355958	-0.744187339	0.102869744	-0.264284252	-0.383295256	-0.101489424	0.174603886	0.187521656	0.143106599	0.417806307	-0.853982402	-0.884123251	-0.443164031	0.712041201
2	1930	8	92	8.9	59818	8.1	AllQuietOnTheWesternFront	War	Drama	NaN	-0.430123868	0.944639093	-0.420945489	0.763763462	1.740098374	2.133707754	0.329636057	-0.670504847	0.068239697	-1.072162837	0.050488747	-1.810148125	2.376411644	2.499757491	1.039027374	1.698791682	0.190912857	0.6119428	-0.439598399	-0.764366206	-0.3486113	1.839942045	0.462203079	2.116516595	0.268540878	-0.871713493	1.521300542	-0.501152899	1.200097261	-0.471232213	-1.491682256	-1.381265861	-1.58170518	-2.264216871	-1.276011963	-1.0169237	-1.514501648	2.302915823	-1.554020585
2	2001	3	21	9.0	729128	8.3	Amelie	Comedy	Romance	NaN	0.988893849	1.031293141	0.226393096	0.176867516	0.472309493	0.561918595	4.11207E-05	-0.473142867	-0.532691637	0.199481638	0.768753489	1.121663131	-0.15803786	0.621236727	0.674598576	-0.030547832	-1.354570625	-0.679062924	-0.356582448	1.280486884	0.968418296	0.187954327	0.007877996	0.24701662	-0.580993009	-0.120221082	-0.149292421	-1.388724935	-0.363874133	-0.238985491	-0.33020529	-1.002239296	-0.05430944	0.194329849	-0.087739782	-0.345540568	-0.74532117	0.689027532	-0.460225138
2	1999	3	23	8.8	1111006	8.3	AmericanBeauty	Drama	NaN	NaN	0.976041307	0.278875042	0.734967019	1.794985864	-1.248233189	0.392740039	-1.302455137	-0.565336197	-0.141474145	0.405078919	-1.150684363	-1.205809046	0.51697556	0.448278497	-0.820125542	-1.493929357	-0.864074474	-0.24357862	-1.178927237	-0.85837615	0.501673042	1.850283108	-0.627562006	0.489149318	0.727218673	0.347116844	-0.122380439	0.281454364	0.55613838	0.624609102	0.986405606	1.317412513	0.067358162	-0.949642923	0.119653431	1.050443178	-0.004902899	-0.147457808	-0.445846424
1	2007	2	15	8.6	409639	7.8	AmericanGanster	Crime	Drama	NaN	-0.469469831	-0.05866362	-0.067971693	-0.304488278	-0.377143426	-0.581713533	-1.041596276	-1.540910613	-0.744109939	-0.563320518	1.927058602	-0.000173732	-0.770403932	-1.136179305	-0.460294432	0.123363843	-0.083154574	-0.804969271	0.247641869	-0.375968521	-0.520082837	-1.470860479	-1.03478635	0.120931159	-0.378853163	0.382499789	1.199998629	0.325747801	-0.540073466	0.560888961	0.206459668	0.339827926	0.563711945	-0.182430905	0.778512248	-0.702838082	0.118092076	0.365779028	0.60456269
1	1998	3	24	9.0	1074075	8.5	AmericanHistoryX	Drama	NaN	NaN	-1.203689942	-1.000076671	-0.491235737	-1.568001384	0.554506398	-0.755351737	0.712087945	0.63090113	2.349053135	1.793509961	-0.530965512	-0.320446229	-0.685952572	0.301887822	0.06595637	0.382697249	0.483256385	0.837728787	1.20561275	1.821681312	0.486271407	1.177601868	0.143459656	1.152900839	1.564887314	0.883900385	1.051085666	-1.549315512	0.966186438	1.69891918	-0.103379209	1.678649774	-0.675124477	0.37700481	-2.257310459	-0.264300297	-0.10487107	-0.748223948	-0.959708669
2	2013	1	9	8.0	464394	7.2	AmericanHustle	Crime	Drama	NaN	-0.366896089	0.388464336	-1.113055927	0.690330379	-0.591755406	0.617749062	-0.523099329	1.847885049	-0.378783169	-0.383862647	1.442727451	-0.339345965	0.056783229	0.455643913	-1.656493868	0.94218643	-0.160948569	0.033248609	0.598917602	0.822614902	-0.120513603	-0.474701489	0.733296403	-0.975426395	0.027961629	-0.445091263	-1.167657682	-1.954845224	-0.468776437	2.822757388	-2.414619636	-2.428652739	-1.391910671	-0.77252299	-0.051730807	-0.720448151	2.006305754	-1.755168214	-0.832967561
1	1979	5	43	8.8	636243	8.4	ApocalypseNow	Mystery	Drama	War	-1.075284087	-0.88194666	0.15875172	-0.667376922	-0.54272922	-1.092073132	-0.39315978	-1.502226944	-2.040917804	-1.314015441	-0.990225587	0.635487846	1.132367569	-0.377053967	0.600765359	0.324549397	0.258059724	0.551113719	-0.166759402	-1.711287413	-0.717350298	-0.81478233	-0.265327925	-0.356706995	-2.325201997	0.635137109	1.173216849	-0.606081593	0.266975966	0.276965646	-1.867711007	0.22531668	-0.339450719	-0.097296678	-0.65896789	-1.514519861	-0.992959096	-2.948532414	-2.327648755
2	2018	1	4	8.6	423257	6.9	Aquaman	Fantasy	Adventure	Action	0.407420962	0.651104862	0.546519641	-0.12955864	-0.814887174	-0.286219444	0.117636544	1.117192078	-0.410005663	0.042426131	0.329572613	0.105586973	-0.26763494	0.147494234	-0.47362593	-0.239649182	0.080539941	-0.573175343	-0.084720291	-0.579017634	-0.249634274	-0.067347448	-0.149868967	0.006450646	-0.388241026	-0.220105326	-0.272780789	-0.350217972	-0.58139297	-0.504713765	-1.118608973	-0.642552217	0.028575327	-0.048745152	-0.520409658	-0.461714989	-0.970436773	-0.880357142	-0.92446283
1	2018	1	4	7.9	487851	7.5	AQuietPlace	Horror	Drama	SciFi	-0.154040816	-0.1199199	0.765617798	1.212670955	2.029540073	0.648148736	0.798950705	1.296552542	0.357508392	0.38204597	1.457088812	1.26430521	1.30689508	0.935942265	1.173724812	0.625101418	0.871469431	0.901697284	0.304347225	0.744777444	0.819361583	1.688031043	1.17784542	0.004192326	0.362683672	0.541149679	0.483120382	0.064759083	1.086701492	0.526004828	1.318809007	0.411518211	0.649516957	0.244937026	0.324998019	-0.104143404	-0.488503913	-0.067701815	1.388938712
2	2012	2	10	8.8	594019	7.7	Argo	Thriller	Drama	NaN	0.594698183	0.055024196	1.73846803	2.650667254	1.477933119	0.283098034	1.276339114	0.188247877	0.172151509	0.655286222	0.80036548	1.323376177	-1.555834525	-0.842138401	-0.446147869	-1.011179672	1.058332611	1.860500253	-0.503868741	-0.783183319	-1.708763401	-0.901506001	-1.222788422	-1.641716009	-0.772777126	1.80031554	-0.353088613	0.691792438	1.085026838	0.651361509	-0.043517968	-0.451489774	0.452746903	0.123338333	-0.202188665	-0.728326706	-0.73707457	-0.551260127	1.315355838
1	2016	1	6	8.6	647616	7.9	Arrival	Drama	SciFi	NaN	0.544580744	-0.134189457	0.00698918	-0.042163489	0.410413046	-0.165829535	0.250301534	0.167490974	-0.425898058	-0.793683198	-0.05080559	-0.323486887	0.441077242	0.396175734	0.629448005	0.863354121	0.67590039	0.090482585	0.626284599	0.731469785	0.009944987	0.293664942	0.753317292	0.836013031	0.417967507	0.457083936	0.019503852	-0.115183241	0.048351376	0.311847751	0.678610044	0.459106133	-0.437155572	0.192686988	0.105505118	0.111904159	0.436041352	-0.326961109	-0.026357672
1	2018	1	4	8.2	359802	7.6	AStarIsBorn	Romance	Drama	NaN	0.915791283	0.309836915	-0.020916008	-0.170736787	0.353854265	-0.174792552	-0.329918226	-0.877710439	-0.474270581	-0.197406388	-0.569545738	0.28370923	-0.089252312	-1.237647339	-0.604162482	-0.625974636	-0.334401956	0.247881794	-0.536405036	-1.858908338	-0.741150751	-0.589016046	0.225677022	-0.362720976	-0.321236237	0.621171952	-1.510884198	-0.594173673	0.729519244	-0.642582197	0.175024219	0.418664569	1.585319427	1.431433351	0.620630126	-0.320822522	0.744948067	1.741907788	1.643113604
1	2007	2	15	8.8	265736	7.8	Atonement	Mystery	Drama	Romance	1.468461774	0.548144777	-1.091347038	1.298806392	0.364952305	-0.478719849	-1.502642956	0.220441309	-0.384637073	-0.949791721	-0.145493457	0.054770159	1.115709013	1.197027399	0.498562462	-0.004892091	0.155270409	-0.264487763	0.485239475	0.83368497	1.275513417	-0.469679948	-0.626077249	0.34323361	0.522033155	0.039292462	-0.617790403	-0.194727615	-0.374853539	1.254935441	0.041899393	1.024850956	1.231650004	0.04781028	0.063826415	1.129335969	1.609805254	-0.833335809	-0.274242652
2	2009	2	13	9.2	1164470	7.8	Avatar	Action	Adventure	Fantasy	2.650521966	1.53041523	1.410759911	1.095474894	-0.195699539	0.264078949	0.2116304	0.64552865	-0.568143902	0.635525677	0.702960729	0.315206605	-0.049410807	-0.759071775	-1.117302439	0.319962972	-0.21195163	-0.850059271	-0.838445368	-0.204790615	-0.080481798	0.079672241	0.651456589	0.066494219	-0.919624257	-0.70997883	-0.631627067	0.377769707	1.495581698	0.735735262	0.686252721	0.523674569	0.317096022	1.092987355	0.610567059	-0.253732667	0.499534347	-0.352633087	-0.697041775
1	1985	4	37	8.9	1123471	8.5	BackToTheFuture	Adventure	Comedy	SciFi	-0.166422596	-1.56004888	-0.565347973	-1.319763781	-0.017099082	-0.357794988	-0.216778646	-0.137096529	0.035172169	-0.210770366	0.547671071	-0.091424091	0.215833481	-0.653992723	0.938209188	-0.131984338	-0.180867461	0.212052548	-0.171650234	-0.822910562	-0.214070499	-0.087917005	1.367156199	1.766203851	1.064768841	-0.120489683	0.25808149	-0.994457141	-0.018400447	-0.097638983	0.365398003	0.116080954	0.376093137	0.364656385	-0.352328427	-1.893764919	-0.334612213	-0.654560574	-1.310798245
2	1995	3	27	9.1	289619	8.1	BeforeSunrise	Romance	Drama	NaN	-0.328454287	2.334745094	2.572669039	0.809866722	0.146877274	1.011579151	1.06199821	1.773401973	2.454837594	1.340997694	1.017400494	0.825060117	1.298376113	0.330423018	0.512769818	0.685419509	1.672664003	1.006465594	0.977816697	-0.165964192	0.83199611	0.651664408	0.503231161	1.936287395	0.526091091	0.45859223	1.669337404	-0.006012433	0.638076278	1.286088141	1.094127843	0.101690203	0.159177465	0.842650161	-0.136250568	-0.567355542	0.21612752	0.102308282	0.638276371
1	2003	2	19	9.1	429253	8.0	BigFish	Adventure	Drama	Fantasy	0.752922682	-1.487593383	1.027731254	-0.014424187	-1.999906787	-0.322750491	-0.839392199	-1.246958026	-0.262340188	0.377609749	-1.024819108	0.591467155	-0.318496581	0.664707901	-0.155128994	1.020658931	1.191647354	-0.672406101	-0.988233433	-0.691873608	-0.157321956	1.122183919	-0.430068095	-0.349150909	-0.262338441	-0.04173603	-0.215200845	-0.074169182	-0.514338668	-0.161946912	0.636314542	1.02103371	1.665989871	0.314244194	-1.586842703	-0.304594725	-1.207137527	-1.447213687	1.044678715
1	2001	3	21	9.0	380546	7.7	BlackHawkDown	War	Action	Drama	0.016905457	0.757138128	-0.683243024	0.489117361	0.15526841	-0.113095617	-0.385860663	-0.000675248	-0.559669297	0.206951305	-0.507079278	-1.221746818	-0.261405871	-0.171393643	-0.166690764	-0.006226572	0.112887247	0.207520868	0.471216734	-0.013505534	0.266114108	0.014966096	0.867792069	0.518816354	0.085647371	0.76698274	0.53249322	0.076028977	-0.645438503	-0.107065867	-0.281870154	0.361099523	0.185807273	0.156836521	-0.007341277	0.378934926	0.152484302	0.41403633	0.559439498
2	2010	2	12	8.8	729205	8.0	BlackSwan	Thriller	Drama	NaN	0.561397398	0.400884873	1.556316791	0.539838624	0.954823472	0.055586567	0.552742448	-0.502591223	0.519406986	0.676684075	1.094757609	-0.497663502	1.206257682	0.43267855	1.674224501	-0.559765243	-1.060646384	-0.062393344	0.131694025	-0.089120971	-0.012193956	0.114403648	0.731321676	0.327065019	-0.527374083	0.498605433	-0.191254809	0.081744627	-0.202312006	-0.052705723	-0.68139139	0.705668756	0.089467061	0.714056863	0.859670985	-0.325714097	0.709125354	-0.3677372	0.184191035
1	1982	5	40	8.7	729558	8.1	BladeRunner	SciFi	Drama	Mystery	-0.93778431	-0.110112419	0.363469844	0.143543387	-0.879921107	-0.551118395	0.298842296	-1.176668602	-1.020159656	1.50408248	0.845263248	-1.1997321	-1.144563782	-0.52029024	0.252372184	0.538127863	-1.087513727	-0.315972092	2.129018514	0.257925772	-1.187569996	-0.758850087	-1.582606591	-0.352908808	-0.084845898	-1.147460784	0.964574514	-1.667130243	0.675088955	-0.539954623	-0.93013852	0.975351347	0.44656096	-2.794578091	-1.942877221	1.079655	0.116275941	0.972840546	-0.535898446
1	2017	1	5	8.9	515004	8.0	BladeRunner2049	Drama	Mystery	SciFi	0.082034964	-0.012991946	-0.121005278	-0.187314965	-0.499119465	-0.339364864	0.276857662	0.507957788	0.385309414	-0.091164974	-0.249864015	0.31073852	0.202053199	0.576962614	0.060901613	0.174167493	0.119446489	-0.257591547	0.358723192	-0.603186282	-0.681516865	0.101358677	0.667347732	-0.384762543	0.001733774	0.13225921	0.644097946	-0.111174691	-0.147495104	-0.666028809	0.225411701	-0.072553075	-0.701631982	-0.11332702	-0.283327396	0.066769793	-0.371055999	-0.43458418	0.154281904
2	2006	2	16	9.0	523262	8.0	BloodDiamond	Adventure	Drama	Thriller	-0.535436248	0.250227996	1.42312755	0.882844829	1.713617459	1.47425087	1.406093186	1.029591918	-0.811023172	-1.128574756	-1.019960767	-0.531460498	0.450918353	-0.21957436	0.733866439	0.795395784	0.875442703	-0.136023684	-0.242292138	-0.658432083	-0.154316303	0.614290898	0.468260888	-0.33096796	-0.812845919	-0.756777294	-1.064447641	-1.530093269	-1.109646421	-0.932008412	-1.351919477	-0.652251575	-0.30132231	0.420121618	0.268302738	-0.676561007	-0.291318681	0.532076857	-0.296784605
1	2011	2	11	8.2	790325	6.9	CaptainAmericaTheFirstAvenger	Action	Adventure	SciFi	-1.856640146	-1.348286258	-1.166354711	-1.255103198	-0.389664493	-0.423606938	-0.396860617	-0.088641418	-0.76658421	-0.247616447	-0.42558978	-1.168381184	-0.263373185	-0.725101303	-0.948435298	-0.654998462	-1.218865711	-0.606957144	-0.202086985	-1.383576032	-0.921732589	-1.361704314	-0.737319497	-0.894140284	-0.910225295	-0.226440164	-0.489725122	-0.437035082	-1.024982201	-0.864228488	-1.11553384	-1.014152616	-0.966398057	-0.16526591	-0.399342757	-0.78674161	-0.642211758	-0.885301019	-0.114404035
1	1942	8	80	8.8	546651	8.5	Casablanca	Drama	Romance	War	1.47228391	0.097693695	-3.464846763	-0.866354587	-2.421201702	-1.200214185	-0.259844525	0.140158776	1.232631858	-0.30018069	0.737029811	0.895716627	0.323192912	0.17364488	-0.604626303	-3.170729257	-0.102748728	0.197829626	0.23658943	-0.436127679	-0.217339586	0.735215348	0.330674806	-0.233293917	1.001908563	0.013905587	0.995880243	-0.394302531	0.495043526	2.141879358	1.903199493	0.239354096	-2.056799746	0.661653325	0.240334214	-0.01414477	-1.341686263	0.098940429	0.95080767
1	2000	3	22	8.9	558228	7.8	CastAway	Adventure	Drama	Romance	-1.357341328	-0.56770112	-0.815571148	-0.398955458	-1.220922613	-1.28078258	-0.700604243	-0.011351405	-0.280421521	0.452140478	-0.240222601	-0.556854697	-0.146147654	0.066644511	0.455454058	0.673853247	-0.046843547	0.242249744	0.725522287	0.415802692	0.489472043	0.54335142	0.572866272	0.871320272	0.055053017	0.346567247	0.226837551	-0.061091548	0.377244777	0.017473993	0.099812147	-0.810760203	-0.397407188	0.51964955	-0.204373331	0.234165741	0.69384291	0.142116524	0.571035102
1	2002	3	20	9.2	898797	8.1	CatchMeIfYouCan	Crime	Drama	NaN	-1.679390897	-0.498432415	0.151594463	-1.608784271	-0.950439735	-1.017326456	-0.460708794	-0.630857178	0.109944996	-0.029285773	1.12006177	-0.055742805	0.418260041	0.168672838	0.186345132	0.38403173	0.659613317	-0.379839791	-1.496795917	0.176536194	-0.300054145	0.321514078	-1.447544596	-0.268028185	-0.304025525	-0.180902057	0.765291237	0.403229983	-0.064341278	-0.507316242	-0.214183353	0.56749222	0.145280014	-0.363927652	1.746415261	1.742923837	1.086116971	0.040385562	0.548019648
2	2005	2	17	8.8	451515	6.6	CharlieAndTheChocolateFactory	Adventure	Comedy	NaN	0.0754443	0.687591076	-0.318603586	0.187235276	0.262163508	-1.341903413	-1.453709417	-0.350075803	0.122272835	-0.014293336	-1.042929234	0.116573565	-0.123035128	-0.65341699	-0.782553729	-1.412735518	-1.50962375	-1.159038743	-0.081798611	-0.979953389	-1.372568006	-0.522122496	-0.355128159	-1.267103378	-0.165602829	-0.591013624	-0.141643636	-1.049260917	-0.674164042	-0.34452565	-0.462704703	-0.356646842	-0.370075749	0.018199367	0.143490696	-1.202783708	-0.513145061	-1.162814296	-0.287426242
2	1974	5	48	8.7	312394	8.2	Chinatown	Mystery	Drama	Thriller	1.228485397	-1.808142068	-0.440582704	0.290645572	-2.501486185	1.725464824	-1.62811357	1.278963432	-0.764704033	1.418154755	0.3491905	0.682794022	0.375787879	-1.836068081	0.041977236	0.808911391	-1.936824529	-2.707760104	-1.201021065	-1.124569137	0.420045413	2.195038949	-2.59242514	0.266826724	-1.006148431	1.07108804	-0.657155382	0.960164028	-1.090973018	-1.885793822	-0.31118778	-0.107092103	0.550865868	-2.916431925	1.412487481	-0.634469229	1.547005081	0.68264496	0.357825278
1	1941	8	81	8.8	425343	8.3	CitizenKane	Mystery	Drama	NaN	-0.359487197	-1.079982217	0.517166778	-0.881153241	-0.300037388	0.514364453	0.556070146	-0.124933134	-1.287734768	0.080500193	0.3027267	1.231260181	0.781124876	0.343889884	-0.233051047	2.095692785	1.348188069	0.505572232	-1.359932199	0.315862909	0.694908075	2.330664706	-0.187501198	-1.282777332	1.643504283	0.406097371	0.450980481	-0.866544319	-1.129789154	3.05955439	1.024140337	-1.228874221	-1.550494384	-2.844453033	0.406566881	-0.139615766	2.694302731	-0.005162199	1.265001391
1	2006	2	16	8.4	318802	6.4	Click	Fantasy	Comedy	Drama	-0.16741269	-0.857520267	-2.242245099	-1.095136574	-1.605602136	-0.568072258	-0.201905469	-1.684884077	-0.500284305	-1.947617134	-2.469739607	-0.983869391	-1.576832075	-1.219581225	-1.392240659	-2.887852734	-0.596750144	-1.463142146	-1.799203116	2.508841827	-0.647585559	-0.923455986	-1.657366235	-2.496375072	-3.156187029	0.014665932	-0.146796525	0.683402396	0.736910963	-1.607645005	1.274400198	-0.146422601	-1.819495995	-0.781983962	0.551981203	-0.699694207	1.139845435	-0.630462441	-0.148066023
2	2004	2	18	8.3	382122	7.5	Collateral?	Crime	Action	Drama	-0.210554637	0.452075207	0.968011531	-1.2811989	-0.353768492	-0.081582317	-0.287982674	-1.023202071	-0.510109425	-1.340013246	-0.42039881	0.239824068	0.913477821	-0.558877608	-0.984993909	-0.908725225	-0.971885298	-0.932734069	-1.554970953	0.215202472	-0.307924018	-0.861296149	1.117547311	-0.742152402	0.079851271	-0.123378171	-0.574000781	-0.882354452	-0.445215085	-1.289133478	0.289391183	-0.209028291	-1.051694548	-1.837302386	-0.711946038	-0.889867858	-0.772233608	0.435344268	0.036074151
1	1997	3	25	8.8	265672	7.5	Contact	Mystery	Drama	SciFi	-1.417901457	0.032674047	-0.375880358	-0.56867278	-0.025427206	-0.097088208	1.371319278	0.130384757	-0.209868426	0.307751987	0.486268057	0.720930132	0.108735298	-0.936933665	-0.015390309	0.889123726	-0.365498064	1.146775458	1.251729776	0.202691093	-0.647589707	-0.703937603	0.265924547	0.864124533	0.282510568	1.368089891	0.562635963	1.786200733	1.883664934	1.854702947	1.129701853	-0.932272796	1.133782081	0.24382519	0.03959703	0.684681233	0.737378593	-0.110609789	0.049590638
1	2004	2	18	8.9	428609	7.7	Crash(I)	Thriller	Crime	Drama	-0.02456267	-0.744891875	-0.139400737	-0.048351159	1.318283607	0.616882337	0.335004018	0.710173269	-0.734380209	0.487362526	1.031676877	0.475790974	0.336618804	0.121003884	-0.470935314	0.786992652	0.416011619	-0.274456198	-0.016924926	0.069000615	0.48802626	0.537051869	1.695940823	0.671175774	0.183097784	0.510979649	1.403960331	1.522132021	1.327535291	0.676249212	0.979916668	0.929907946	1.162214245	-0.01129331	0.354268941	1.237548423	-0.498349161	-0.572855804	-0.343832817
2	2011	2	11	8.2	495820	7.4	CrazyStupidLove	Comedy	Drama	Romance	0.722353062	0.548389041	-1.715114101	-1.236076682	-1.073681271	0.101330103	1.120443513	1.570346215	-0.155250399	0.736096251	-1.490773058	-1.361883796	-0.949799749	1.039455146	-1.130008003	0.105309634	-1.398909381	-1.857207152	0.188322029	-0.177105436	0.479747751	-1.092737326	-1.078281251	-0.076867729	2.894556334	-0.705668826	-0.561865562	-1.115349778	0.706304442	-0.249480526	-1.73224032	-2.525916733	-0.829107891	1.127406541	-0.911664911	1.479050846	-0.277471208	-1.341014052	-1.141547505
1	1981	5	41	9.2	242486	8.3	DasBoot	War	Drama	Thriller	-0.224105848	-0.813495955	-1.279922336	-0.106315067	0.010017207	-0.893287042	-0.634984203	-0.790411851	-0.933325077	-1.222638134	-0.98589654	-0.864866192	-0.647883012	0.322916427	0.457401659	0.812217989	-0.232629837	-0.936518168	-0.801488982	-0.817358846	-0.289054163	-1.286036862	-0.12283366	-0.182805121	-0.135927504	-0.335859724	-1.182787534	0.57955113	0.197405674	0.083808772	-0.043213164	-2.118069861	-1.336361635	-1.9135606	-0.839648961	-0.215128346	-0.523407347	-1.25879048	0.083147175
1	2004	2	18	8.6	248005	7.3	DawnOfTheDead	Horror	Action	NaN	-0.93278527	-0.521503995	0.315908721	1.358558924	1.250965478	-0.089274823	-0.730274225	0.011859313	0.338791966	0.131449254	0.04745623	0.593003879	0.667706756	-0.087058638	0.173524738	1.02413177	0.449965904	0.302751233	-0.151386324	1.434787217	0.7544258	0.149112982	1.179839237	1.015541681	1.146997551	1.094786864	-0.801184687	-0.378329094	-0.132288997	0.20869117	-0.794168857	-0.354371608	0.064193311	-0.414677957	-0.218319582	0.131534014	-0.262993693	0.136773736	0.76230467
2	2008	2	14	8.2	143962	7.2	Defiance	War	Drama	Action	0.548055413	1.397828203	-0.724043129	-2.402844885	0.93502186	0.546116938	-0.485615256	2.633263037	-0.545880492	-0.537824968	0.585520482	1.401753467	1.197454749	2.488820763	-0.832970702	-0.497434044	3.244749783	-0.012368476	-0.783519099	1.570274885	-0.414007576	-0.925351148	1.679328512	-0.89011828	0.568801539	0.601770735	0.995869209	-0.27027787	0.755169909	-3.035961635	0.48518822	0.212851912	0.247510067	-1.189170837	2.797135517	1.486260111	-0.984889625	-1.871240563	0.167023008
1	2010	2	12	7.7	140884	6.2	Devil	Horror	Mystery	Thriller	-0.137978876	0.523354829	-0.499250991	-1.362434817	-1.657786814	-0.371567429	0.473822522	-0.259792428	-0.080798885	-0.629976678	0.22994871	-0.095334758	-0.484823166	-0.202370743	0.613259276	-0.052876479	0.122736855	0.090604382	0.418593333	0.243090057	1.048046305	0.934826355	1.117653366	0.402744497	0.017672496	-0.250822887	-0.156407158	0.478617693	0.56097605	-0.010320215	-0.650278807	0.458940698	-0.332237004	-0.158478736	0.638093449	0.399240029	0.141401391	-0.554702094	0.323420989
1	1988	4	34	8.7	826473	8.2	DieHard	Action	Thriller	NaN	0.179796475	-0.503175679	-2.162458226	-0.218736727	0.029217577	-1.019756886	0.300217017	-0.85195827	-0.694123325	-0.492679503	-2.299253372	-1.230669872	-1.334618531	-0.654012576	0.405082116	0.074013091	-1.336550021	0.742475324	0.192143198	0.486168911	1.971787631	-0.150709446	-1.424802359	0.243111001	-0.908387236	-0.451312463	-0.748130899	0.287181407	-0.613756277	-0.556580882	-1.681843806	-0.792966814	-0.980986411	-0.515900608	-1.237792313	0.014698247	-0.819466585	-0.423641382	0.401900152
2	2009	2	13	8.8	658791	7.9	District9	Thriller	Action	SciFi	0.518053696	1.310489648	1.51427805	1.020793471	0.174610557	0.717648769	0.799961016	0.50636487	0.784750486	0.440192551	1.068113217	0.780683116	1.704047054	1.119872517	0.500953621	0.409450635	-0.112445517	0.935911673	1.177763962	0.939772566	1.146189465	-0.052130523	-0.511256737	0.649483363	0.221639301	0.467121328	0.6691849	-0.081569144	0.034421292	-0.189096581	0.280944726	1.113668808	-0.497961479	0.050309835	0.487993699	0.774036395	1.442267873	1.02994364	0.123357536
2	2016	1	6	8.6	657145	7.5	DoctorStrange	Fantasy	Action	Adventure	0.29704229	0.441111733	0.401967397	0.701255483	-0.641763535	0.336127719	0.301074581	0.627784888	0.10627752	0.090673632	-0.47951469	-0.2976708	0.299421586	0.211038869	-0.495938908	-0.581080505	-0.271214035	-0.712336538	0.014468775	-0.544946648	-0.97325391	-0.375957021	0.62543728	0.242620841	-0.7387575	-0.876418134	-0.557079003	-0.100709925	-0.248200754	-0.971104341	-0.828227878	-0.512153142	0.072812434	0.356126782	0.11289137	-0.10556341	0.90023438	-0.132850699	-0.892295782
1	2001	3	21	8.2	769923	8.0	DonnieDarko	Mystery	Drama	SciFi	-0.250558172	-1.162833133	-1.17863499	-0.510825459	-1.000513501	-2.584293073	-0.235053714	0.037333107	-0.703880668	-0.049842846	-1.395296104	-1.806425449	-2.009422952	1.102441694	-0.571733236	0.155680603	-0.214642662	0.547980603	-0.498829837	-0.851465421	-1.737589868	-0.632949565	0.077322209	-1.850658333	-0.36584912	0.216112139	-0.820803179	-0.660146702	-0.528092472	-0.996334582	-2.1608534	0.137434247	0.954314643	-1.846197069	0.176200666	1.785690863	-0.246888383	0.450670725	-2.159555921
2	2017	1	5	8.9	606227	7.8	Dunkirk	War	Action	Drama	0.08478481	1.005412526	0.807403821	0.643183518	0.59827631	0.682907754	0.940350632	0.911032966	0.788074057	-0.04346398	0.019007866	0.309171193	0.661854794	0.474268113	0.324786917	-0.225090585	0.635348659	0.16390293	0.211410378	0.392450342	-0.122058953	-0.020913091	1.121032249	0.418747462	0.45531695	0.748414184	0.524034538	0.46405513	-0.084411095	0.099950613	0.079719921	0.431376467	0.577830399	0.491803883	0.141149983	0.401865552	0.83166069	0.29986938	0.731518838
1	2014	1	8	8.8	638543	7.9	EdgeOfTomorrow	SciFi	Action	Adventure	0.050703158	0.619614697	0.287270336	-0.341247473	-0.007124761	-0.245033287	-0.130247565	0.21307471	0.240377602	0.311971375	1.14017496	0.700627014	0.372398466	0.96316276	0.476008567	0.607466227	1.242261206	2.589298447	1.946959359	0.337922973	0.845725863	1.722638843	0.677458929	1.21329133	1.194869215	1.611051396	2.020411317	0.326165556	1.164178318	1.876526052	2.217664617	1.31927314	1.599817663	1.67326376	1.041142297	0.39129395	2.418519189	3.03453123	1.17427737
1	1990	4	32	9.0	466208	7.9	EdwardScissorhands	Fantasy	Drama	Romance	-0.044730699	-0.059865057	-0.295930621	-1.491955034	-0.598019878	0.146999054	-0.391003867	-0.660223053	-0.917272027	-0.277616808	-0.662825391	-0.512595737	-0.241830421	-1.0722707	-1.232494596	-1.759297533	-0.543115746	-0.893106024	0.177804421	-0.653923538	-0.894532368	-1.106956564	-0.044429998	-0.475473617	-1.568765342	-0.434853453	-0.799929015	-0.878978231	-1.495117516	-0.93806667	-1.17814509	0.570847884	-0.211513493	0.799823758	0.328549101	0.130131881	-0.378553724	-0.787931917	0.744096595
1	2013	1	9	7.8	434139	6.6	ElysiumI	SciFi	Action	Drama	0.258514555	0.189258584	0.210927307	0.356708049	1.084300599	0.576442027	0.650945569	0.245415062	1.951062988	1.770689419	2.275251816	1.384184975	0.995275807	1.064712412	1.519443132	0.940514913	1.309283908	0.304546685	-0.275893675	-1.066147337	-0.741457746	-1.696801137	-1.208008725	-0.047384224	-0.360414859	0.443217954	-0.086764821	-0.196466995	-0.104294617	0.448771671	-0.389411767	1.666509747	0.653522908	0.113817206	0.865830863	0.463092665	0.606881409	1.476074096	-0.442225899
2	2001	3	21	8.9	253303	7.6	EnemyAtTheGates	War	Drama	NaN	-1.325527552	-0.220533915	0.935242279	2.326627851	1.028175028	1.177663731	0.941515872	-0.530340982	-0.853918329	0.133310033	0.741635645	0.361878855	-0.346416076	-0.079106459	-0.613722613	-0.55050358	-1.348359999	-0.197728441	-1.046549912	-0.870776317	-0.87616864	-1.372400749	-1.131914921	0.270410046	-0.358341493	-0.7870403	-1.50632494	-1.022393565	-0.833755045	0.255022957	0.342002605	-0.377156623	-0.454217874	-0.457701421	-1.091935857	-0.920704842	-0.370804879	-0.702469102	-0.477105757
1	2004	2	18	8.8	955829	8.3	EternalSunshineOfTheSpotDecreasingMind	Romance	Drama	SciFi	0.796923956	1.402764607	0.386638888	0.377591435	2.478266338	0.354894759	0.250574296	0.059273099	-0.15666116	0.643490962	1.462928047	1.754959509	-0.934054426	2.462164972	2.116942358	-0.718249679	1.995618918	2.013264886	0.494786873	2.256249878	1.931108646	0.239538247	1.180038619	0.805506679	-0.948238481	0.045373163	3.486678454	1.662955375	1.170404188	-0.858772205	1.203279273	0.553998083	-0.591175462	1.31083448	1.649633763	2.990809823	0.160338528	2.989478293	2.591430539
1	2014	1	8	8.4	507764	7.7	ExMachina	Thriller	Drama	SciFi	1.154441308	0.797072439	0.657375995	-0.082679077	-0.506539162	1.055848998	-0.910144533	-0.253598607	1.481711446	-0.401999158	-0.423428899	-0.040957029	-1.156735683	0.287845223	0.193741512	0.15317105	-1.020868294	-0.390526407	0.339058204	0.859635238	1.042985027	0.79975683	0.885233723	0.175542677	-0.069568699	-0.373244774	-0.11982496	-0.263657211	-1.489154062	-0.851556615	0.915408859	2.646773964	-0.472732789	-0.428219116	-0.704183672	0.966176208	0.204152236	0.918560345	0.26372472
2	2016	1	6	8.7	432301	7.3	FantasticBeastsAndWhereToFindThem	Adventure	Fantasy	NaN	0.067392781	-0.280191118	-0.663799248	-0.883328309	-1.260355178	-1.269121656	0.213120772	1.3186111	0.098194514	0.021864633	-0.335053718	0.540363981	0.362941276	-0.539682086	-0.408749426	-1.418519787	-1.603308446	0.163417843	-0.862592328	-1.423236547	-1.608736782	-1.134123654	-0.089664186	-0.122125906	0.367576283	-0.42459085	-0.56049955	-0.009035461	-1.042453899	-0.457658392	-0.664353977	-1.075500187	-1.193194502	-0.209967498	-0.921467899	-0.451814663	-1.347538256	-0.123244143	-0.421886035
1	2005	2	17	7.9	320615	5.7	FantasticFourI	Fantasy	Action	Adventure	-1.719413113	-0.41343993	-0.909860357	-1.125506204	-0.910437434	-1.284012866	-0.338430589	-0.545440192	-1.549516223	-1.405257781	-1.038418091	-1.519055894	0.321729921	-0.303421867	0.050915936	-0.356521035	-0.891624723	0.154184389	0.319512559	-0.673881689	-1.579458118	0.538601373	-0.192458165	-0.477181346	0.030618823	-0.366157855	-1.928193143	-0.744453484	-0.373992174	-1.604051398	-0.715206568	-1.281523211	-0.830478969	-1.339990471	0.538427071	-0.384542094	-1.036660698	-0.445585833	0.004659741
2	2000	3	22	8.6	242782	6.7	FinalDestination	Horror	Thriller	NaN	0.526262136	0.596369861	0.314548406	0.015581463	-0.464872286	0.186251154	0.496522884	0.335195817	1.329670604	0.939514142	0.135996512	1.070323874	-0.66102721	-1.218116524	-0.899954668	-0.134006555	-0.064436737	-1.466693151	0.227952571	0.0270558	-0.134649919	-0.222856301	-0.156747635	0.115758732	0.315118352	0.092537336	-1.303446779	0.510912064	-0.093511522	-0.181674252	0.563622183	0.748932917	-0.082904674	-0.547363888	-0.294486798	0.939603216	1.210764406	0.237970637	0.616528411
2	2016	1	6	8.4	258154	7.3	FindingNemo2	Comedy	Adventure	NaN	-0.479172753	0.497971262	0.568531168	0.540208292	-0.680019871	-0.531674949	0.555714464	-0.44538022	-1.093797849	0.113788447	-1.368503607	-0.786875814	-0.811847003	-1.083240516	-1.275393604	-1.793613738	-1.015080306	-0.055656724	-1.542532815	-1.189248183	-1.059160186	-0.799552161	-0.367458007	0.556975033	-1.498235387	-1.930782348	0.419518069	-1.571697882	0.252228586	-1.610283965	-0.59430551	-1.81682606	-0.171672846	-0.849915857	0.398644466	-0.823298341	-1.250029715	-1.112708489	-1.755407359
1	2012	2	10	8.2	340196	7.3	Flight(I)	Drama	Thriller	NaN	0.33434455	-0.442240351	0.427501393	1.076630368	0.841984215	0.1228362	0.697579178	0.281330457	1.551571712	1.605319039	-0.398272844	0.435215342	1.035937405	-0.485576389	-1.350395382	-0.597911819	-0.927534603	-0.176096917	-1.161841372	2.27786954	1.457335682	2.545613155	0.483146639	0.612264718	0.407418648	0.983476771	-0.488228909	1.075466341	2.335777677	2.193878221	1.30322788	3.0098453	0.541667416	1.696531403	1.612138334	1.216685248	2.292730504	1.488614716	0.718161563
1	1994	3	28	9.5	1925899	8.8	ForrestGump	Drama	Romance	NaN	-0.164625482	-0.185345708	0.241234888	0.422378108	-0.208246861	0.131431438	0.306189418	0.246907455	0.105459178	0.347383705	-0.393351377	-0.307610322	-0.458134946	0.441080727	0.562380732	-0.759953353	-1.161554125	-0.543981921	0.085364835	-0.021563974	0.229672906	0.548492154	-0.106878884	-0.739688169	-0.131181405	0.875350626	0.157581405	0.987880181	-0.155261416	-0.208836083	-0.716802837	-0.163699264	1.160753049	-0.176645627	-0.036668215	-0.607224961	-0.880571697	0.947183827	0.055859874
2	2017	1	5	8.4	538584	7.7	GetOut(I)	Thriller	Horror	Mystery	2.924086816	0.892625079	1.046107993	0.502957154	-0.26236129	-0.023722633	0.543623462	-0.050805758	0.10507762	-0.186150998	1.83283933	0.205557092	0.138406293	-0.59442528	-1.132982316	-0.673004848	-0.189367971	0.084594342	0.222453977	0.038152559	0.057255491	0.256591621	0.643025289	-0.37280844	-0.427042269	0.335988521	0.27393738	0.316686312	-0.300341414	0.2797627	0.580905697	-0.064698004	0.44043295	0.250102082	0.234586462	-0.125340231	0.149872206	0.353831324	0.939923351
1	1990	4	32	8.7	208163	7.1	Ghost	Fantasy	Drama	Romance	0.823559353	-0.316458631	-1.814192495	-0.557210235	-0.562410058	-0.097607729	0.253352106	0.823525597	0.860652925	0.415367412	0.776481673	-1.086779615	0.387541781	1.337230595	0.77408834	-0.252032985	-0.958454015	-0.93458202	-1.736939495	-1.632497978	-1.438634279	0.217661985	0.373257641	0.527462431	-0.722741082	-0.595798844	-1.527477162	-1.227741098	0.65206846	-0.088972168	0.018221769	1.154500471	-1.062843406	-0.698878419	-1.95537703	-1.144561448	-2.115030399	-1.128619142	1.062059714
1	2014	1	8	9.1	918898	8.1	GoneGirl	Thriller	Drama	Mystery	-0.439639979	0.431622364	0.397278053	0.310084411	1.408806012	0.535369033	1.143477736	1.160138993	0.562377451	0.009514016	0.568010061	0.763604277	-0.655768168	1.392878198	1.242967094	0.991521241	1.412393186	1.154486453	0.60703068	1.746813221	0.705852051	0.940624856	0.208731701	0.73431027	0.225257702	0.474625611	1.325574634	0.909349813	0.504909166	0.300789252	0.738256794	0.762175839	1.890441108	-0.09725934	0.909732244	0.77263029	0.591421835	1.030205221	-0.098660646
1	1939	8	83	9.3	303288	8.1	GoneWithTheWind	Romance	Drama	War	0.054641117	0.714852066	1.111328258	0.598331442	1.372403287	0.901829128	0.950235534	1.669993781	0.916880022	0.694139112	0.146932028	0.50966885	1.053434228	0.599903712	0.754702393	0.721036036	0.453244331	0.010054727	-0.074180583	0.483014931	0.221149631	0.832899002	-0.378069778	-1.095739598	-0.303601528	-0.330729455	1.061265655	0.925283373	0.482539703	0.043752116	0.471038542	1.22907054	1.154225946	0.606505463	-0.179919878	0.341299784	0.777048823	0.30695168	0.305754648
1	1997	3	25	9.1	909286	8.3	GoodWillHunting	Drama	Romance	NaN	-1.146858545	-1.302296473	-0.193516959	0.35589478	-0.07951538	1.274572336	0.261606982	0.006248015	0.919325005	0.418186238	0.658905461	0.563329587	0.883493328	-1.046715641	-0.852081959	-0.069459571	0.282142911	-0.57140929	-0.557110955	-0.564233077	0.014439983	0.802785206	0.272067199	-0.637531058	0.353593273	0.371910732	-0.261949792	-0.023347372	-0.305539655	0.550102059	-0.622580029	-0.736725243	0.420182195	0.725222925	0.855073584	0.594223828	0.227033302	-0.257463444	-0.160951866
2	2013	1	9	8.6	796366	7.7	Gravity	Action	Drama	SciFi	1.555440601	1.55696331	0.348347254	-0.05129997	0.302635776	-0.768545504	0.361243742	2.395387337	1.868510896	1.349936514	1.442640044	1.047257714	0.869342756	1.507795451	1.059383745	0.693141737	0.195924815	1.251130079	0.82167917	0.757380017	0.732734905	0.414239319	0.474235975	0.22882248	0.648706038	0.792902684	0.506441893	0.42288916	0.344572982	0.388720129	0.057715332	0.421370749	-0.276604287	0.223905499	0.680374336	0.394983981	0.199190375	0.209495385	-0.095135235
2	2018	1	4	9.2	434868	8.2	GreenBook	Drama	Comedy	NaN	0.677869818	0.784237222	1.08346363	0.710650732	0.598179166	0.046443517	-0.558530049	-0.698463387	0.444945431	-0.17034212	0.074690616	-0.068594014	0.22194442	0.066913628	0.701410175	0.240568177	0.743443629	0.87031362	0.462188697	0.498348877	0.789161933	0.657193621	0.923111999	1.184626998	1.022968543	1.027097484	-0.521968743	0.268781192	1.0381986	1.789020814	0.601160485	0.179822218	0.138995371	0.57902695	-0.154550145	0.833346996	1.136583117	0.526106275	1.145856975
1	1993	3	29	8.8	598735	8.0	GroundhogDay	Comedy	Fantasy	Romance	0.241062747	-0.430211773	-1.530117431	-0.938647671	-0.143759034	-1.220937401	-2.42254549	-2.57759069	-0.809584798	-0.320361625	1.025347195	2.380233446	0.65731816	2.109255889	1.002973114	1.756955475	1.76051773	1.282952632	0.737041045	-0.854568243	1.538129445	-0.107316708	0.235828519	0.414123388	1.311557087	0.887371529	0.833602872	1.104221186	1.732124695	1.957612253	1.005199592	0.84442329	1.105920664	1.94243785	4.532910574	0.572852231	2.120450992	0.814865347	2.310295041
2	2014	1	8	8.8	1104233	8.0	GuardiansOfTheGalaxy	Action	Adventure	Comedy	0.02659717	0.387018635	-0.395754692	-0.352115706	0.369468185	-1.043611114	-0.1869581	-0.629503972	-1.578810844	-0.978599502	-0.776776664	-0.669485847	-0.730894099	-0.914899181	-1.122336931	-1.07684252	-1.691379462	-1.592866191	-1.273928266	-1.201968641	-1.400349029	-1.167969945	-0.644121291	-0.538142572	-0.875408733	-1.045593029	-1.54148375	-0.174538649	-0.099779459	-0.534794261	0.116165444	-0.600229603	-1.461799165	-1.242068063	-1.120744638	-1.202281244	-1.129994368	-1.261988306	-1.364769082
1	2016	1	6	9.2	475006	8.1	HacksawRidge	War	Drama	NaN	-0.53786478	0.565265974	0.025634238	-0.243658022	-0.118008012	0.353719408	0.06711662	0.265733783	0.648865616	0.321587244	-0.361634983	-1.50258475	-1.190575292	-0.427542029	0.631800888	1.074971857	2.462602562	1.966547429	2.479825717	2.293817378	1.771294642	1.578912402	0.615156397	0.132744257	-0.37074173	-0.142955011	-0.322007977	0.367200502	-0.078387546	-0.01986871	-0.160517535	-0.308017296	0.13226443	0.071698145	-0.067521619	0.051771344	-0.1891846	-0.0283448	-0.263498936
2	2018	1	4	7.6	140825	6.6	Halloween(I)	Horror	Comedy	Thriller	1.155595795	1.304198432	0.331015711	-0.949183203	-0.725428102	-0.57652347	-0.815733896	-0.730203173	0.006620582	-0.121470671	-1.002409071	-0.489588597	-0.236071599	-0.405359752	0.119890283	0.29879801	0.65969689	-0.98865348	1.05463347	1.866880197	-0.004292969	1.05544267	0.23969313	1.430163963	-0.846066389	-1.052138615	-0.594610128	0.452375076	0.557957264	-0.134673605	0.305236473	0.079564883	0.003649174	0.3152938	-0.243457244	0.054788114	0.69236758	1.207437129	0.527446135
1	2008	2	14	8.0	463314	6.4	Hancock	Fantasy	Action	Drama	-0.715140183	-0.091377944	0.100111513	-0.522091796	-0.45915392	-1.363161066	1.857988148	-0.327625459	-2.273992036	-0.143607526	-0.019516517	-0.310609447	-0.848814777	-2.273609522	2.765376417	-0.261629407	-0.378115113	0.466565771	-0.334247725	0.924556505	0.860322672	0.560433489	-1.214821639	-1.063941818	-1.164434593	-0.670428447	-2.168730423	-1.194398542	0.856308246	0.0550133	2.098745914	-0.762069385	-1.128120873	-0.168951976	-0.51218115	-2.025839443	-0.2703255	-1.745355445	2.809338154
1	2001	3	21	8.7	265100	6.8	Hannibal	Crime	Drama	Thriller	-0.368454086	-0.451451373	-0.932343003	-0.771276317	0.362090497	-0.926430917	-0.694917697	-0.324011753	-0.440439938	-0.47988637	-0.604333496	-0.153413304	-0.85522104	-0.987990842	-1.178096861	-0.377264702	-0.354774527	-1.215558738	-0.840332747	-0.214243657	0.851531813	-0.206465107	0.634466725	0.049546743	0.135405931	0.457302948	-0.306858264	0.786543098	-0.127797877	0.685126819	-0.706500463	-0.369117737	-0.02287335	0.15447802	-0.032564965	-0.244384455	0.128661537	-1.064172167	0.094639394
2	2017	1	5	8.2	130394	6.6	HappyDeathDay	Mystery	Comedy	Horror	-0.528139441	-0.098205973	-0.767595066	0.369680544	0.125130157	-0.95038802	-0.46602002	0.721550515	1.872841078	0.810936741	0.834381147	0.85233642	1.269795546	0.474956346	0.64303393	0.731802976	0.974213378	1.748877726	0.535515807	0.73490402	1.693000405	0.075538023	1.124385679	1.595583145	0.894033605	0.248600397	-0.339887508	0.705937247	0.470797087	0.428511268	0.402141557	1.158589356	-0.950593113	-0.666214108	0.625077482	0.028072128	0.033713523	0.716044471	0.156436436
2	2011	2	11	9.2	810976	8.1	HarryPotterAndTheDeathlyHallowsPart2	Adventure	Fantasy	NaN	0.805644256	1.39932787	1.272837646	0.618896345	-0.494041724	0.478962464	-0.932179354	1.005569276	0.371718919	-0.138934558	-0.012555566	-0.045731147	0.053375642	0.189397032	-0.367935364	-0.702087883	-0.431388956	0.099004158	-0.9007775	-0.05684495	-0.303350199	0.262767565	0.543658977	-0.259713358	0.453327939	-0.429797566	0.134652705	0.050614274	-0.207490215	-0.026695144	0.020134132	0.721791462	0.922003123	0.278522335	0.408469461	-0.684199253	-0.301762581	0.054619918	-0.707963312
2	2009	2	13	8.6	167723	6.4	He'sJustNotThatIntoYou	Romance	Drama	Comedy	4.112035266	4.225972739	4.596057247	2.818550456	3.027061369	4.503704387	3.520611253	3.077058139	3.888107687	2.286753597	1.415663022	3.048356403	2.295308805	1.9052235	1.248307799	1.780800785	2.031005873	0.871214496	1.039958765	0.357945627	0.349268418	1.412852794	1.243509866	1.314949327	1.617445139	2.521142044	2.291528288	1.328065776	0.496612012	1.087318917	0.96593181	1.991059375	1.400680944	0.368230438	2.357271448	1.485839074	1.139287141	2.193925992	0.2130229
2	1990	4	32	8.9	513942	7.6	HomeAlone	Comedy	NaN	NaN	0.324888218	-0.666667773	-1.646976646	-1.501225164	-1.009009658	-0.345442227	-0.212453729	0.121430395	0.554520368	-0.031724035	-1.305471433	-1.240897939	0.189942636	-1.232981914	-1.599733344	-2.198651532	-1.003812355	-0.678974726	-0.67889111	-1.140243615	-1.182390483	-1.7338568	-1.11314547	-1.959816909	-1.035000182	-0.806600611	-1.761354306	-1.444235096	-1.177938686	-1.285888489	-2.013567608	-2.262434868	-1.007161338	-2.33731714	-2.705397634	-1.459785058	-0.618897959	-1.544478157	-1.327935258
1	2005	2	17	8.1	120754	5.4	HouseOfWax	Horror	Thriller	NaN	0.228893931	0.628567254	-0.500349227	-0.667223367	-0.538735816	-1.391412188	-0.694878419	-0.451934896	-0.751934389	-0.197291334	-0.029454142	-0.620325984	0.250456835	0.682182842	-0.150472764	-1.09470316	-0.469075347	1.048010888	-0.056332253	0.360201012	0.13362271	-0.117083882	0.101122866	0.355700255	-1.316913554	-0.256843669	-0.129415732	-0.49775579	0.161142185	-0.242645984	0.307343008	0.202780838	-0.327244049	0.030265684	0.245389755	-0.279036591	-0.574317437	0.002550075	-0.139739437
1	2010	2	12	9.4	2193558	8.8	Inception	Action	Adventure	SciFi	0.05170446	-0.55627468	0.632481597	1.707639054	1.247552313	2.573749462	1.021995997	0.526894949	0.815731995	1.954428631	1.597281437	1.392500335	0.825552994	1.341157052	1.543696956	1.999402913	1.079767746	0.719472536	0.557857161	0.087911147	0.600488273	0.784473687	0.294573996	1.985113225	-0.39707392	-0.490001258	1.997648128	1.997231634	0.567584526	-0.567582629	-0.620916025	0.789558297	0.216745569	-0.162326599	-0.372168475	0.477983868	0.461039	0.691224811	0.284992976
2	1996	3	26	8.7	552706	7.0	IndependenceDay	SciFi	Action	Adventure	0.471560375	-0.253750968	-0.709791016	-0.951597418	-1.134212452	-0.585180433	-1.169877431	-0.914110411	-0.91199297	-0.614200989	-0.142106458	-0.333579425	-0.52173869	0.391843396	-0.497733403	-1.493924803	-0.745578318	-0.319094709	-1.130478612	-0.727399251	-0.681608133	-0.627259221	-0.34750287	-0.437431323	-1.006681202	-0.254779578	-0.419720869	-1.536329214	-0.43646922	-0.477071571	-0.400149898	-0.448573227	-1.210095879	-1.2356273	-0.475199878	-0.238938779	-0.580409339	-1.000089225	-0.728760135
1	1981	5	41	8.5	923020	8.4	IndianaJonesAndTheRaidersOfTheLostArk?	Action	Adventure	NaN	-1.510215584	-1.599906504	-1.162772963	-0.661118162	0.667424421	-0.484326557	-1.665994785	-1.667684175	-2.276229924	-2.368765205	-2.035412216	-1.79826092	-1.417936301	-1.423459423	-1.475901944	-2.507900453	-0.757116089	-0.550800439	-0.373449517	-1.35339525	-0.693365233	-0.811455973	-1.084994474	-2.784202614	0.363731454	-0.553457082	-1.533199406	-0.637986691	-1.586207923	-1.526163568	0.264925584	-0.181880709	-0.442268683	-0.231530051	-0.958951324	-0.268705297	-1.487853783	-1.053907299	-0.928991071
2	2009	2	13	8.9	1350367	8.3	IngloriousBastards	War	Adventure	Drama	-0.177231434	-0.290470085	1.063558096	2.165259333	1.849101758	0.42515607	0.752026878	-0.243396717	-0.361404706	-0.507138708	0.017975985	0.562422417	0.49840194	-0.572194474	-0.124050685	-0.011639646	-0.857933094	-0.308225398	0.032321525	-0.387058607	-0.439191583	-1.367092262	-0.938465912	-1.188952953	-0.339141771	-0.686515548	-0.80609262	-0.591277871	-0.007727527	0.101713974	-0.556814622	-0.213774829	-0.188795226	0.307079494	-0.419038761	-1.075809292	-0.775040771	-0.583384432	-0.210688074
1	2002	3	20	8.3	286312	7.2	Insomnia	Mystery	Drama	Thriller	1.527923459	-0.010407293	-0.039121148	-0.506727834	1.239507744	1.296518226	-0.712010068	-1.578197258	-0.376503862	-2.325768154	-0.476071848	0.20943497	1.379637972	2.11614263	3.125151237	0.15067516	1.122960366	4.19763932	-0.764338111	2.192418491	0.960519384	0.253550664	0.394756925	-1.593635491	0.367727234	-0.52113515	1.960598087	1.522882082	0.612439636	-0.652495525	0.234129095	2.391772144	0.02857125	2.98307424	0.155272687	1.572221159	0.659809427	2.659147488	0.984955565
1	2014	1	8	9.4	1642419	8.6	Interstellar	Adventure	Drama	SciFi	0.139807885	0.175949041	-0.385440006	-0.9456088	-0.779560909	-1.418172645	-0.688113916	-1.036167081	0.152566536	-0.101696851	0.455498566	-0.36051472	0.004890225	0.21148225	0.099873898	0.253382384	-0.606938818	-0.635346288	0.088136232	0.730740233	0.33953168	0.953654375	0.976508109	0.803499034	0.223452941	0.302250238	-0.248223468	0.147970208	-1.04414458	-0.243783048	0.603562792	0.176742279	0.150365232	0.308365572	0.695080819	0.589796982	1.164349812	0.987240571	0.958865456
1	2007	2	15	8.9	598504	8.1	IntoTheWild	Adventure	Drama	NaN	-1.632729446	-1.425817332	-0.621242588	0.479742017	1.378678261	-0.253695394	0.636628827	1.72937507	1.145152145	2.535206324	1.715634595	0.940152649	1.189958058	0.614912484	1.422441343	1.336935512	0.44717936	1.269693585	0.702886997	1.465648618	1.709555347	2.012870679	2.399666928	1.893215917	-0.075251586	1.267912253	0.363218072	0.955221225	1.109591781	0.411899197	1.158954002	-1.210388458	-0.283946741	-1.331655854	0.406672913	0.858150441	1.109457676	0.919539094	0.515133043
2	2004	2	18	8.7	518997	7.1	IRobot	SciFi	Action	Mystery	-0.329657345	0.189514209	0.022632808	0.654290614	-0.107729132	-0.35841224	-1.431338552	-1.079719717	-0.297092093	0.444872156	-0.552537904	0.932737901	-0.564126799	-0.758899716	-0.640770626	-0.699168421	-1.212072466	-1.105219276	-0.7990071	0.233970652	-0.580104617	-0.402172777	-0.293111974	-0.105787214	-0.585625894	0.558271924	0.191305791	-0.283217645	-0.090661003	1.409247715	-1.617638544	-1.236247286	-0.466171355	-0.224259561	-0.267238492	-0.304169716	-0.112895698	-0.499140148	0.422810698
2	2008	2	14	8.8	992926	7.9	IronMan	Action	Adventure	SciFi	-1.013319145	-0.161254468	-0.695267464	-0.405620852	-0.350610001	-0.121873458	-0.033314424	-0.428840168	-0.346330653	-0.163688894	-0.304490604	-0.416562516	-0.335823024	0.284465823	-0.212922084	0.34413621	0.237508069	-0.473297803	-0.202232848	-0.791023783	-0.282443387	-0.542274879	-0.071170475	-0.527786527	-1.138872701	-0.075592084	-0.796790939	-1.084460584	-1.310584973	-0.20408109	0.021999081	-0.408468659	-0.851942023	-0.542806608	-0.37018387	-0.680664132	-1.174139914	-0.704971559	0.058562344
1	1975	5	47	8.5	568917	8.0	Jaws	Adventure	Thriller	NaN	-0.717130833	0.183566667	0.504624419	0.352928907	-0.463525398	1.08589118	1.38916229	0.594091329	-0.612771132	0.058442991	-0.270564771	0.303229777	-0.793527817	-0.11761221	0.460628148	0.657397683	-0.699267252	1.117718532	-2.25280839	-1.872538512	-1.336261633	-0.079721408	0.561955428	-0.649496352	-0.598365772	-0.612129752	1.531279712	3.753939413	-1.209608893	-0.953905497	-0.15629092	-0.353050175	0.062886603	0.806291486	-0.041715754	0.005300384	-3.167869271	-2.166438665	0.801065581
1	1993	3	29	8.8	917231	8.1	JurassicPark	Action	Adventure	SciFi	-0.492331663	-0.451630311	-1.10292844	-1.332938172	-1.650104566	-0.550369977	-0.892508819	-1.197407462	-0.383760996	-0.589174506	0.33158296	0.222500402	0.388368689	0.137466327	-0.931755728	-0.097791106	-0.272417478	-0.398564993	-0.692303878	-0.018988298	-0.499285963	-0.369132139	-0.613755886	-0.580381447	-0.669697103	-0.117006141	0.419571032	0.143414778	-0.369394886	0.227007822	0.833692045	0.511019858	0.511791222	-0.517477091	-1.05188565	-0.478884161	-0.836955297	-0.686107222	-0.091707005
2	2017	1	5	8.0	429497	6.1	JusticeLeague	Fantasy	Action	Adventure	-0.347650903	0.609494786	0.342793673	-0.280491151	-0.000361442	-0.025780141	0.591003347	0.510669356	-1.374443835	-0.331774108	-0.415130145	-0.829560889	-0.220853316	0.095753235	0.588381768	-1.364327557	-0.952052367	-1.129267836	-1.161056806	0.02427327	-0.51092068	-1.088854736	-0.380750825	0.623404125	-0.505142007	-0.060422357	-0.241867871	-0.038168184	-0.344303107	-0.005228765	-0.355093098	-0.771448087	0.354078648	-0.170953694	0.169712689	-0.383976078	-1.198574784	-1.104793489	-0.451762084
2	2003	2	19	8.7	1055177	8.1	KillBillVol.1	Action	Crime	Drama	0.48163318	-0.195528105	-0.676188727	0.838368108	0.859669664	-0.024463336	0.002347598	-0.616910128	-0.788709557	-0.783708891	-0.056574414	-0.300053487	0.480221328	-0.164555431	0.302748629	0.575871362	-0.516248403	-0.3682712	-0.397494816	-0.567340348	-0.481401398	-1.492067938	-1.182082744	-0.710885069	0.018225245	-0.851347381	-1.401689303	-1.010155239	-0.690213486	0.148094405	-1.133910132	-1.244472031	-1.714785557	-0.992865522	-0.91812488	-0.938281148	-0.758258333	-0.120735147	-0.317120334
1	2019	1	3	9.3	549661	7.9	KnivesOut	Comedy	Crime	Drama	-0.551061052	-0.292645738	-0.815661627	-0.588000718	-0.705778769	0.335549045	0.801599772	0.928207092	1.497325203	-0.798212348	0.371243627	0.409945743	0.179649452	0.63623447	1.914589989	1.980007391	1.803426204	1.696553419	0.372299504	0.319381665	0.274378097	1.625103959	1.071504992	-0.377797336	-0.709581647	-0.04357491	-0.240740194	-0.371633618	-0.340953797	0.646239656	0.338071763	0.881257976	0.662929489	0.337244251	0.875809904	-0.135266375	1.031648601	-0.763439233	0.710736489
2	2007	2	15	7.8	360397	6.9	KnockedUp	Romance	Comedy	NaN	1.65012348	-2.015228172	0.613483044	1.138495693	-0.20549795	-0.600375126	2.304964663	2.866530102	1.835465961	0.71328456	0.668828519	1.363674192	0.735790341	0.034279916	0.371754497	0.973430596	0.449165996	-0.048920103	-0.826385148	-0.542942603	-0.727381585	-0.923459076	0.829351706	-1.009122149	0.251292428	-0.745706823	-0.390915449	0.226692363	0.790812414	1.009226375	-0.046207016	2.08937643	-2.147151415	0.648213808	0.180443959	-1.252825538	-0.590043826	2.650133849	-1.42096682
1	1997	3	25	9.0	556390	8.2	LAConfidential	Crime	Drama	Mystery	0.822591677	-0.931890112	-0.8057775	0.123888436	0.022414875	-0.460734661	0.546161241	0.628668983	-0.414132514	-0.692360348	0.270667965	0.299566122	-0.458341673	-0.496279293	0.428277707	-1.494881257	-1.588060059	-1.165628368	0.70541087	-0.148152437	-0.354666165	1.178804831	1.025229354	0.705863041	-0.778932847	-1.178713479	-0.398628231	0.135695802	-0.582753127	-0.136854496	0.479640788	-0.148091242	-0.268219041	0.020105667	-0.7256022	0.387435106	0.252714803	1.492695377	0.419574763
1	2016	1	6	8.8	543753	8.0	LaLaLand	Comedy	Drama	NaN	-1.160009983	0.539578498	-0.177133893	-1.390538099	-0.395185945	-0.312208336	-0.345042345	0.334587519	-1.176144101	-0.331526299	-0.538120699	-2.499337097	0.22691041	-1.064724403	-0.247262906	0.438524561	-0.649357796	-0.337299544	-0.311729568	-0.206107368	0.085169269	0.280052703	0.040271155	0.681829496	0.88504754	2.688564838	2.138545977	0.35504003	0.708097284	1.49656851	5.078240816	2.493679739	3.351222633	2.248617803	1.14591223	1.615732944	3.340804375	-0.04198624	-0.257107708
2	2001	3	21	8.1	205092	5.8	LaraCroftTombRaider?	Fantasy	Action	Adventure	0.60629536	0.694055549	0.729884556	0.648398678	-0.821043999	-0.219234715	-0.5825724	-0.119775483	0.039414492	-0.820413367	-0.927810114	-0.936126024	-1.343353312	-0.095639491	-0.090669029	-0.815434519	-0.621313276	-0.649348715	-0.930166689	-0.096425392	-0.658031705	-0.775876974	-0.732538579	-0.854819992	-1.528847501	1.511543194	-0.785668644	-0.284860182	-1.406577151	-0.557738214	-0.41546912	-0.575884194	-1.643562462	-2.032829831	-1.886864148	-1.208318755	-1.296980182	-0.608703276	-0.943975618
2	2012	2	10	8.9	319667	7.6	LesMiserables	Drama	Romance	NaN	-1.257057879	0.875143166	2.284066871	2.748003625	1.283616346	2.240875605	0.922850209	1.446410521	-0.092963558	0.984900778	1.200516958	1.261100605	0.565131577	1.17939143	-0.069965917	-0.33160313	-1.549194103	-0.181821364	-0.152471456	0.449035138	0.675957322	-0.818377974	-0.55577824	-1.263978883	-0.915528583	-0.094179235	-1.370332817	-0.389861034	-1.909748839	0.049283392	-0.941280799	-0.921705418	0.178080745	-0.5674516	0.654536461	0.030040277	0.048513907	-0.671552429	1.234310673
1	1997	3	25	8.4	295471	6.9	LiarLiar	Fantasy	Comedy	NaN	-1.007266494	0.618734211	-0.304173634	1.138475788	-0.091532348	1.570223309	-2.09957322	0.682786942	0.517456522	-0.336064299	-0.473879403	0.406249299	-0.601819253	-0.23679783	-1.139741505	0.204430155	-0.682168333	-0.768232849	0.296207626	-0.884653382	-0.095929068	1.907477911	-1.458343023	1.273164802	1.85052564	-0.177800755	0.53612871	0.691251255	-0.001627857	0.274667197	-1.216141727	0.456640956	0.312575113	-1.509914589	0.153723815	-1.690369517	-1.166234119	-0.776310971	-0.748990411
1	1997	3	25	9.5	657713	8.6	LifeIsBeautiful	Comedy	Drama	Romance	0.214360097	-1.055348484	0.458492251	-1.104625662	-0.620630788	-1.056228779	-1.632645786	-0.124912514	2.663810912	-0.738966115	0.569498399	-1.198459877	-2.622899898	-0.674114713	-0.208324395	-0.388819577	-1.665460069	-2.256286826	-0.386044569	-0.047589866	-1.550909606	-1.577815995	1.658807047	-0.354860499	0.436301477	1.100404746	1.01546784	0.815871407	1.036371704	1.073155282	0.341363646	-1.152159632	-0.404788264	-1.104957607	1.312076877	-1.422564995	1.070016145	0.237807149	-2.964550944
1	2012	2	10	9.2	603936	7.9	LifeOfPi	Adventure	Drama	Fantasy	0.064945567	-0.158266496	-0.100953104	-0.384177277	-0.232301802	-0.573691825	0.138069706	0.425352894	0.149486459	0.106723681	0.849752539	0.178884112	0.304149045	-0.360900346	-0.564856966	0.352491519	-0.293360729	0.065390353	-0.190124007	0.227057698	0.388856324	0.33844826	0.807103681	0.295005372	0.020618273	-0.77359788	0.026550178	0.280073873	0.220975039	-0.901295539	-0.459566351	0.159825079	-0.0345951	-0.336183627	0.173811938	0.107483271	-0.10452578	-0.518954895	-0.440414603
1	2011	2	11	8.3	549156	7.4	LimitDecreasingI	SciFi	Thriller	NaN	-2.747873106	-1.381753256	-1.270927406	-1.243057716	0.934475754	0.830459335	1.74013742	1.284402034	4.119936834	3.580835837	1.619468102	1.299759157	0.190253862	1.113029893	2.774859995	1.483828635	1.650944722	2.683470439	1.916180051	-1.010563451	1.237062223	2.265115384	1.543140222	2.854653927	1.376355318	1.429956839	2.700917011	0.721073274	3.6553997	-0.8210444	2.031090722	0.451651373	1.718745256	2.83426877	-1.254451391	0.005298398	0.785974792	2.113348199	1.273226661
2	2006	2	16	8.7	457822	7.8	LittleMissSunshine	Comedy	Drama	NaN	1.044981742	-0.644564728	-0.41469927	-1.24757335	-0.011619638	-1.024748914	0.713615413	-0.278538852	-0.62047509	-1.391015408	0.595521234	0.805034615	-0.556759596	-1.419526127	0.439868747	-0.952435175	-1.227275485	0.638284498	-1.193509119	-0.665436231	0.493502397	-0.736512506	1.012031984	0.417160595	0.220769109	-0.142459134	-0.362160786	0.062503205	0.156472783	2.067643913	1.087291203	-0.139633663	-0.93203743	-0.078907834	-0.498000828	0.179303833	0.290302082	-0.350812921	-1.114014148
1	2012	2	10	8.2	554078	7.4	Looper	SciFi	Action	Drama	-0.921569185	-0.476110668	-1.029724121	-0.240444756	-0.107671371	0.230160937	2.103596329	-0.673793784	0.153558085	0.992359382	1.596846833	2.516752674	0.795775228	-0.096160077	1.376779668	1.751888546	0.600926368	0.930145227	1.546527788	0.75454188	1.221216689	0.296326911	0.825669508	-1.538195848	1.108618085	0.11699444	2.216733062	-0.094415114	-0.866773389	2.536152549	0.766197157	0.421219611	-0.932301346	-0.740817014	-0.483140298	0.00529244	-0.691960418	-0.211067725	-0.830194789
1	2003	2	19	8.4	435765	7.7	LostInTranslation	Comedy	Drama	NaN	0.550872511	0.507608326	-1.170139258	-0.637263215	0.367562064	1.288491374	-0.280214406	2.167651665	0.298409569	-1.024464056	2.546690046	0.677180499	-0.953375444	-1.816962999	0.799567014	0.235565012	-0.577432974	-1.115769395	-0.369933335	-0.819044824	1.093326075	-1.068274143	0.8458516	0.442803388	0.684592581	1.549122463	1.16219386	0.936363379	-0.842857475	-0.568042724	0.901749126	-0.070396301	0.607266732	-0.173507182	1.117523578	1.239554306	-0.224253953	-0.419288241	-1.540225166
2	2003	2	19	9.0	450521	7.6	LoveActually	Comedy	Drama	Romance	-0.301811417	-0.432151683	-0.741789631	-0.021334131	0.532189546	-0.147584587	-0.946271341	-0.711222193	-0.05387394	-0.084602464	-1.450580669	-0.555650237	-1.36723368	0.16493388	-0.876977479	-0.171740945	-0.577440137	-0.628223278	0.219399694	0.30677242	0.190066331	0.174108117	-0.120606525	-0.5651417	-1.276538418	-0.491197564	-1.004846264	-0.371517786	-0.696902089	-1.325314795	-0.865314619	-0.714595838	0.216104016	0.330011098	0.051192564	-0.753022906	0.164425954	-1.500445385	-1.268402336
1	2014	1	8	8.5	471493	6.4	Lucy	SciFi	Action	Thriller	-0.439397126	-0.323479798	0.326008128	0.462657679	0.108185103	-1.194297822	0.072384203	-0.524046638	-0.401734388	0.196512357	1.133099895	-0.070497978	0.77269905	0.317333357	0.452078967	0.801790363	-0.087891937	0.66937207	0.508376445	0.484487381	0.347262575	-0.192934537	0.997080479	0.82447299	-0.272834023	0.331120654	0.148619571	0.400993094	1.827868479	0.741173303	1.217381536	1.034074435	0.930489215	0.742587055	0.202594711	-0.309583615	0.10966162	0.317425813	0.543284638
2	2015	1	7	9.1	937583	8.1	MadMaxFuryRoad	Action	Adventure	SciFi	0.027893633	0.348777129	0.235150908	0.380389536	0.311901208	-0.531602937	-0.330985272	-0.127361173	0.012519671	0.026236689	0.566310492	0.294033479	0.33686415	0.181389706	-1.50720766	-0.064690964	-0.033075585	-0.532419629	-0.015333693	-1.177072666	-0.922610015	-0.541670087	-1.192034859	-0.373817858	-0.326388573	0.070627804	-0.981288626	-0.521700754	-0.748133307	-0.613028682	-0.3047011	-0.490379114	-0.4733207	-0.414468451	-0.45417547	-0.94214595	-1.066582091	-1.087400544	-0.167425802
2	2014	1	8	8.2	360178	7.0	Maleficent?	Adventure	Fantasy	NaN	0.360483032	0.599437361	0.663201016	0.896070405	0.470405996	0.371511705	0.641350886	0.594124837	0.930279738	0.780956293	1.866204305	0.640970212	0.414395837	0.756900232	0.113482338	-0.00783888	0.690929101	0.947360568	0.201308259	-0.023214364	0.381059052	0.122314507	0.838003598	0.223218085	1.224755428	0.443186961	0.861435091	1.003040895	1.398654037	0.839390449	0.28795296	0.796349277	-0.439839794	0.376160562	1.159458359	0.21597774	0.757387474	0.695307651	0.844524284
2	2013	1	9	8.2	735345	7.0	ManOfSteel	SciFi	Action	Adventure	0.484468959	1.35818928	1.932044672	0.258774522	1.699098378	1.399442468	1.097592587	1.205544878	0.680926533	-0.897592554	0.917473096	-0.937234302	0.150880332	-0.34469599	-0.655088308	-0.67599946	-0.19701843	0.370337933	0.198793226	1.410820976	0.974852757	-0.032786001	-0.316189342	0.135738938	0.230343442	0.075929563	1.021675582	2.814888552	2.020537922	0.601573941	-0.024574966	-0.080467375	0.432438214	-0.127581745	0.164166998	0.123290031	0.048078931	-0.568472145	-0.284436362
1	2019	1	3	8.6	278300	7.9	MarriageStory	Romance	Comedy	Drama	0.830538582	1.139965026	-0.494786285	-0.271155618	1.461132467	2.519351534	0.870126366	-0.094899677	0.784014983	2.038862864	1.568881632	1.933988936	1.550267204	1.755824012	0.696323896	1.985557102	2.411246109	2.340148481	0.710317171	2.157462254	1.937242334	0.614211436	1.622190814	0.379713656	0.864968746	1.455601984	1.021143742	1.752797413	1.125603164	1.162292136	2.550253159	0.856116031	0.883398377	2.061895845	0.692025888	0.44801279	0.257708055	2.631249893	1.418254416
1	2016	1	6	8.6	230919	7.4	MeBeforeYou	Romance	Drama	NaN	1.103576628	0.762685191	0.081035896	0.137890314	0.22543522	-0.62026608	0.085398234	-0.365832285	-0.589706952	-0.190208868	-0.194880517	0.475185465	0.909168359	0.399367635	0.480646784	-0.090572155	-0.343048121	-0.506854909	-0.341450264	-0.840544377	1.221469753	-0.310595317	0.042540712	0.044150499	-0.396385758	-0.664771308	-1.060457738	-0.978447625	-0.994794344	-0.618422133	0.042454813	0.19206028	-0.450050999	-1.714000677	-0.27398855	1.248989903	0.984657776	2.120267012	1.494599723
2	1998	3	24	8.6	229002	7.2	MeetJoeBlack	Fantasy	Drama	Romance	0.140487874	0.256343115	0.154015575	1.095514704	0.87608174	0.910704701	1.179144122	0.342647476	-0.397429309	1.264807531	0.353361728	0.123321597	0.044022952	0.076522419	0.70268681	-0.441839014	-0.787070836	-0.22741955	-0.20280967	-0.749526042	-0.5580362	0.18277607	-0.338248591	-0.067899354	1.111912384	-0.88960435	-0.109121958	-1.017577988	-0.136433567	0.199053493	-0.52234468	-0.108899627	0.113225973	-0.755631805	-0.631927648	-0.139840187	-0.49555321	-0.47864093	0.461873492
1	2000	3	22	8.9	1177839	8.4	Memento	Thriller	Mystery	NaN	-0.094706162	-0.032138261	0.737291412	2.258185283	0.868252463	0.840646569	0.05902322	1.304421761	0.352618425	-0.166532058	1.374953479	0.056142936	1.357461397	1.005939084	1.459598869	0.368302615	1.865785565	1.304705953	0.809736082	0.481571396	0.978551224	0.675147562	1.82828147	1.792457667	0.859221482	0.641128965	1.16608887	0.064007124	-0.396924529	0.595823764	1.200556357	1.196494259	1.458324146	0.994764171	0.852750876	0.605200579	0.587253692	0.127315409	0.388431221
1	2002	3	20	8.5	529867	7.6	MinorityReport	Crime	Action	Mystery	0.651413758	-0.995032337	0.240863609	0.190590722	1.488009834	2.871288198	0.567827288	-0.182633869	0.156357014	-1.719074522	-1.089111391	-0.077864634	-1.38194764	-0.953707136	0.436885428	0.571519496	-0.184344074	-0.323412194	-0.939322909	-0.524912872	0.283183476	-0.879040399	0.394765409	-0.959045178	-1.200407711	0.735029617	0.723423742	0.252503934	-0.096914918	-1.565281792	0.349094378	-0.981952136	-0.962284823	-0.845059874	1.039021651	1.88007265	1.631372423	0.713169262	0.482992874
2	2009	2	13	8.8	347897	7.8	Moon	Mystery	Drama	SciFi	1.437316778	-0.205233336	0.230998201	0.311673982	-0.014770252	0.73008383	0.868692728	1.454400885	0.230336601	-0.814700488	-0.02168711	1.512406332	1.621574366	1.352281279	-0.546391907	-0.458003087	0.318363203	0.495297206	0.878163521	0.425335806	0.818063075	-0.052905275	2.088635758	1.157874068	0.281342912	-0.720991449	0.020715387	1.252231827	1.482466907	1.559846798	1.207984543	1.540495705	1.189195941	-0.211550204	0.193311882	0.462437277	1.605370295	0.70310276	1.929724345
1	2017	1	5	8.1	226756	6.5	MurderOnTheOrientExpress	Mystery	Comedy	Drama	-1.779539842	0.095148806	0.368624067	-1.058294914	-2.184609985	0.908994397	-0.803531606	-0.026169663	0.276625617	-0.150884698	-1.193117755	-0.965332522	-0.789177464	0.848717565	1.201112811	1.549664555	0.775654832	0.688284167	-0.04366869	2.467719983	0.316121195	1.319140904	-1.411609231	-1.910534491	-0.337963016	2.748518525	0.213325287	-1.285746397	-1.821368728	0.210959216	1.362775286	0.775104231	0.02856889	-0.33132557	0.958102987	-0.773532569	-0.554052953	2.055416766	-1.262279906
1	2003	2	19	8.4	439983	7.9	MysticRiver	Crime	Drama	Mystery	1.543230686	-0.801612231	2.79085928	-0.45316866	-2.250468592	-1.780500751	0.718289466	-1.113725158	-0.496576666	-1.260636968	0.872701582	0.265183291	0.587907888	-0.003239808	-1.908577835	-0.620661761	-1.870816635	0.873879325	0.854821017	-0.904604861	-0.658202212	1.38582697	1.961869313	2.785138389	1.527415778	1.374189187	1.731476606	0.009533754	1.308202643	0.220915108	1.646631318	1.420729364	2.356107636	2.615029777	-0.529016281	-0.700379385	-0.267397261	0.247043132	0.700236761
1	2007	2	15	8.7	910328	8.1	NoCountryForOldMen	Crime	Drama	Thriller	-0.775939429	0.449135519	0.118291693	0.118730148	-0.308509915	-0.290398757	0.294327536	1.725537118	-0.584749208	1.789562719	2.310794668	1.558125507	-0.646608574	0.242201262	0.027157456	0.217711203	1.188571888	-0.153281024	1.027801303	1.287773511	0.124224082	0.964913664	-0.040917487	2.407396787	1.525282475	0.216124536	0.571156436	0.346846333	0.306334361	-0.602379607	-0.035692408	-0.726648041	0.247256879	-0.079750008	-0.123452667	0.41634962	-0.158691461	0.786836962	1.369752619
1	2001	3	21	8.8	46264	7.9	NoMan'sLand	War	Comedy	Drama	-1.256418988	-1.655843795	-1.287670207	-0.362523276	1.324377421	-0.463751482	0.342630449	-0.729667045	0.11941366	-0.79569222	0.18140755	-1.604501459	-1.349630087	0.515784883	0.558902069	0.258932095	3.16612484	-0.346683774	0.417923689	-0.839986092	-2.620928505	0.112114708	-1.961364535	1.577106995	-1.855407054	-2.162382055	-0.821154061	1.335061276	-1.626806285	-0.779167632	0.231758397	-1.067044651	-1.671591241	-2.88484626	-0.48334236	-0.238287364	1.277542139	-0.837104752	0.25729834
2	2013	1	9	8.5	625664	7.2	NowYouSeeMe(I)	Thriller	Crime	Mystery	2.893902025	1.096426401	1.91128426	0.660358852	-0.450597376	-0.402980425	-0.678680708	-0.855030694	0.200196025	-0.290706426	-1.290121893	-1.363149462	-0.660806853	-0.647710392	-0.7271563	-0.510038742	-1.624858194	-1.25942867	-1.415499381	-1.501690121	-1.583783021	-1.166592608	-1.328876442	-0.986541182	-0.091327941	-0.685511395	-0.934155694	-1.347129816	-0.917664067	-1.169486436	-0.875524423	-0.867371449	-0.361027493	-0.249674125	-0.196008782	-1.253433261	-0.135855238	-0.704507253	-0.970878329
2	2013	1	9	8.2	505270	7.0	OblivionI	SciFi	Action	Adventure	0.359859086	1.847052284	0.988235304	0.767707533	0.324133469	-0.30919666	0.23702347	-1.103796487	0.458365229	-0.773075236	-0.758848635	0.337612608	-0.322497088	-0.79385842	-1.092571283	0.197908049	-0.592683749	-0.349426301	-1.382602849	-0.588997822	-1.076582806	0.189002781	-0.858825659	-0.161936359	0.266986963	0.175495619	0.134074523	-0.683121335	1.474223839	-0.366608191	-0.675403685	-0.486169728	-0.041261671	0.122935915	0.173229761	0.367118088	0.370929531	-1.00587452	-0.373961124
1	2001	3	21	8.6	543512	7.7	Ocean'sEleven	Crime	Thriller	NaN	-1.141276656	-1.201591569	-1.368414605	-0.456077661	0.242414406	-2.12205626	-1.177693705	-1.733236086	-2.181019895	-1.723539506	0.213965473	-1.435565663	-0.780497205	-1.842363648	-0.760832911	-0.652463859	-0.669264749	-0.849971073	-1.6922811	0.888436988	-0.014616732	0.081888341	0.741770124	0.769668989	1.000370188	-2.193880623	-0.512265424	-0.094999972	0.217928209	-1.425129099	-0.546312206	-0.6312026	-0.250081762	0.324236192	-0.901583838	-1.940061109	-1.42825539	-1.190796904	-0.84320676
2	2009	2	13	8.7	205577	7.0	Orphan	Horror	Mystery	Thriller	0.045550932	0.75144053	0.212044264	0.236992559	0.54267059	0.244632931	-0.634288114	-0.105629962	0.200557501	0.205966707	-0.340412217	0.292192908	-1.044841889	-0.39998183	0.399320369	-0.011389146	0.476957411	-0.205972821	0.024652666	0.187948796	0.197133452	0.274549977	-0.242551751	-0.487797019	-0.221776835	-0.134198637	-0.376070275	0.352746175	0.228687266	0.011697467	0.761758308	0.829021551	1.044855131	0.454362413	0.253374188	-0.08118696	0.040256096	-0.336927339	0.687247534
2	2013	1	9	8.6	483494	6.9	PacificRim	SciFi	Action	Adventure	-0.455713129	0.525646933	0.572958434	-0.15063539	-0.034947312	1.726583594	-0.126265236	0.385571193	0.168787773	-0.74404841	-0.586774516	-0.328794378	-0.08209638	-0.371554721	-0.724150465	-0.920838033	0.062832137	0.078855195	0.360917768	0.235102793	0.186438391	-0.269632784	-0.325978134	-0.730614599	-1.165513453	-0.457360105	0.03420779	0.620058186	-0.038850868	-0.88169589	-0.653629393	0.273680714	-0.22604606	-0.48778113	0.184063063	0.149163943	-0.632998794	-0.302937091	-1.108274242
1	2006	2	16	8.6	634694	8.2	Pan'sLabyrinth	Fantasy	Drama	War	0.200177467	-1.462601775	-1.438252454	0.03407907	-1.259000414	-1.635610041	-0.432505182	-1.309035418	0.148655566	-0.875730059	-0.872974721	-0.393236228	-1.17744018	-0.951446115	-0.823068333	-1.022679893	-1.127623718	-0.737229275	-0.439605029	-0.389051531	0.675088193	-0.128135687	-0.367918281	0.563685087	0.217510328	0.211845524	0.156266149	0.685771067	-0.545628272	-1.611100786	1.237121544	0.174413943	1.325393965	0.373455649	0.649202835	1.892900375	0.585087783	0.859868148	1.4851876
2	2016	1	6	8.1	376653	7.0	Passengers(I)	SciFi	Drama	Romance	1.407490662	1.998592488	0.952077743	1.403749388	1.493554915	0.34192989	-0.388730122	0.797747653	0.302217619	0.45037484	1.298829765	0.661317049	1.035001454	0.936037118	1.150963773	1.463856964	0.653617592	0.749319042	1.659766115	0.58602862	-0.191937779	0.050889429	-0.37891609	0.040638799	0.348161232	1.288053154	0.629969983	0.36491804	-0.280666222	0.873145626	0.808860681	-0.274644479	0.875867104	0.255773272	0.5437707	0.323379896	1.093312007	-0.314365993	0.146168289
1	1957	7	65	9.1	188976	8.4	PathsOfGlory	War	Drama	NaN	0.697824883	-1.259349762	-3.010134471	-1.104304335	-0.974938388	2.066193216	1.679514383	-0.308206298	0.564621615	-1.605371406	-0.518226025	-1.62774796	-1.456609458	1.834732565	-0.718355846	0.79855436	1.303352653	-0.029783313	-0.347485899	-0.218015977	-0.18458648	1.297244777	2.547385417	-0.75923193	-1.21975883	-0.663729965	1.330233198	-0.660146702	1.512981282	-1.180167941	1.684492487	-1.325289802	-0.290727032	-0.569598521	-0.225181674	-1.59613549	0.109114537	-1.062454453	0.13557965
1	2001	3	21	8.7	322307	6.2	PearlHarbor	War	Action	NaN	-0.354667494	0.35685488	-0.81470067	-0.060763465	0.080822016	0.283807874	-0.099093757	-0.263439642	-0.484720753	0.081163967	-0.66887343	-0.216665996	0.310371298	0.542123028	0.629835274	1.042998964	0.402766583	0.789007985	1.335645216	1.147325776	0.709260117	1.045655631	0.684838172	0.137428762	0.306327636	0.507618011	0.329822499	0.677573572	0.688882823	0.424090706	0.408933041	0.094839993	0.676475051	1.067782297	0.17021084	0.476663163	-0.588676119	0.195838686	-0.132653464
2	2003	2	19	9.1	1051307	8.0	PiratesOfTheCaribbeanTheCurseOfTheBlackPearl	Action	Adventure	Fantasy	0.353473914	0.220109686	0.089637707	-0.054570108	0.003290645	0.429103912	0.119166195	0.024816589	-0.359358852	-0.726159707	-1.117785555	-0.117113393	-0.636769735	-0.407457539	-0.327281163	0.349255516	0.186939585	-1.823587048	-1.028641911	-0.7475131	-0.47121039	-1.243326172	-0.943371974	-0.409460826	-0.364586009	-0.065058814	0.083353327	-0.059276212	0.10593266	-1.147809265	-0.183161083	0.311036212	0.46718506	0.097732931	-0.225475763	-0.548865665	0.112623491	-0.418187422	-0.321950457
2	2005	2	17	9.0	276581	7.8	PrideAndPrejudice	Romance	Drama	NaN	0.751020954	1.961401885	1.253705869	0.878963317	1.330977958	1.235019326	0.510318105	0.781130275	0.519821178	0.457189584	0.348347999	0.508595548	0.53836839	0.276297469	-0.257412947	-0.157346311	1.096298373	0.066923312	-0.006184103	0.293765034	0.883181395	1.04159646	1.299841552	0.417538846	0.121691526	-0.169346039	-0.145108319	0.461328328	0.392030217	1.031177171	0.635316592	1.080833142	0.402928929	0.409162988	-0.042389959	-0.731792316	0.193125379	0.154696382	0.17810996
1	2013	1	9	8.6	648346	8.1	Prisoners	Crime	Drama	Mystery	-2.444002785	-0.66234487	0.118822091	1.389295378	0.540475662	0.228599803	1.025371702	-1.036316578	-0.310188069	-0.195523483	-0.925637093	0.312994422	1.465079804	-0.048365388	0.373594023	0.693155401	1.70060346	0.790133555	-0.535896725	0.498411156	0.022328524	1.213503128	0.676493836	2.059429653	1.052288688	-0.007813859	1.417148195	0.569207893	0.690547462	1.61517983	-1.360038551	-1.377228036	-0.66545398	0.753663922	-0.279786317	0.726937851	-0.67101208	0.454792803	0.105513374
1	2012	2	10	8.4	588328	7.0	Prometheus	Adventure	SciFi	Mystery	-1.110740662	-0.356696852	0.151700543	-0.898712176	-0.497373499	-0.532613687	-0.834698507	0.564336246	0.229909858	-0.290921046	-0.519423008	0.06308989	-0.903018125	0.064573195	0.105624387	0.462939189	0.125315662	0.431738198	0.438322412	1.480324188	0.571726108	0.835368938	0.49854145	0.094131228	-0.776462123	-0.049814705	0.507271651	0.208126946	0.044246869	-0.485199243	-0.518714126	0.382473239	0.215215712	-0.532244172	-0.422093692	0.032902137	0.324754846	-0.201406673	-0.276058084
1	1960	7	62	9.1	636833	8.5	Psycho	Thriller	Horror	Mystery	-0.04439444	-0.542939574	0.037128281	-0.848903708	-0.357698884	-0.023894949	-0.264636411	0.108614883	-0.199425784	1.073846461	1.097302108	0.363649476	0.887857311	0.400455131	-0.769526192	0.158907497	0.619331405	0.4204153	-1.372810136	0.4076753	-0.900126739	0.480289692	-0.28331894	0.006972141	0.467521838	0.59078291	-0.093407302	0.709315366	-0.466717173	0.928843491	-0.053337171	1.454036824	0.343251639	1.897325546	1.038697552	-0.209370864	0.694004344	-1.08677275	-1.772827645
2	1994	3	28	9.1	1926328	8.9	PulpFiction	Crime	Drama	NaN	-0.127304541	0.205877052	0.617658526	-0.220846677	0.330621109	0.85219433	0.293249579	0.494265913	-0.45981907	0.855584376	-0.964902002	-0.943656627	-1.543430909	-0.184229628	0.723473229	-1.069794364	-0.548779569	-0.238072566	-1.287935537	-0.207488625	-0.934358818	-1.118207024	-0.693020707	-0.958803455	-1.696355034	-0.167548482	-1.433734312	-1.061223904	0.427360226	0.356825602	0.588392585	-0.619444503	-1.672270557	-0.905115577	-1.139204264	-0.926972732	-0.493766222	0.13303095	-1.148494942
2	2018	1	4	9.1	404468	7.4	ReadyPlayerOne	SciFi	Action	Adventure	-0.205832075	-0.450133484	-0.25091853	-0.243109208	-0.889961065	-0.137651969	-0.821405168	-0.639564097	-0.266351568	0.107610926	0.330162606	0.044627344	-0.632907803	-0.073788095	-0.567754726	-1.194702708	-0.775478146	0.396303742	0.543690767	-0.06083747	-0.877711915	0.080049685	-0.055132976	-1.508381093	-1.328274888	-0.705790729	-1.072352415	-1.080708383	-0.873257669	-0.704076856	-0.360812124	-0.62077819	-0.513418826	-1.475343977	-1.408586371	-0.592595913	-1.388908029	-1.640406385	-0.73728522
1	1954	7	68	8.8	469244	8.5	RearWindow	Thriller	Mystery	NaN	-0.262753142	-1.784467781	0.486793678	-0.009410923	-1.476481554	-0.266719417	-0.049370298	-2.05100769	0.179376009	0.790463746	1.210573553	-0.036670378	1.050876266	0.21602194	0.127705454	0.550655134	1.075128282	2.556043733	-0.95530154	-1.230403391	1.008582856	0.566909622	1.198279921	-0.21276312	0.901763219	1.259668285	-0.534176786	-1.309461596	0.32532647	0.476776671	-1.801004095	0.908593458	0.255629251	0.62633181	0.36981968	1.525567485	-1.228473756	0.774182989	-0.742759428
1	2002	3	20	8.5	263654	7.2	RedDragon	Crime	Drama	Thriller	-0.804846439	-0.304117622	0.428974028	1.496791926	0.672956375	-1.579293488	-0.512985307	0.034157582	-0.608767283	-0.797730005	-0.047435586	-0.231036441	-0.186659318	-0.907926411	-0.719708134	-0.481354229	-0.943551856	-1.477780856	-0.256025363	-0.446510455	0.249519754	-0.588857123	-0.107377338	-0.117830844	0.65539009	0.315661665	-1.20247223	0.604783539	-0.65911819	-0.402825992	0.238518272	-0.566703606	-0.412233711	-0.082145847	-0.849297902	0.265602505	-0.284711087	-0.524541825	-0.049054702
2	2004	2	18	8.6	193024	6.2	ResidentEvilApocalypse	Horror	Action	SciFi	0.106395013	1.103220346	0.220995514	0.3447365	0.989241309	0.667347853	0.550769831	1.422016714	0.8243045	-0.498272903	-0.172587022	-1.313069313	-0.947032789	-0.188107556	-0.62409781	-0.451471872	-0.045986332	0.053720964	-0.395645008	-0.879657728	-0.511870706	0.057266235	-0.077238889	-1.038999574	0.294984061	-0.257847822	-0.297547756	-0.353297966	-0.823929468	-0.221970077	-0.016015619	-0.292317366	-0.051947067	-1.186791592	-0.446355086	-0.224125031	-0.648357471	-0.422954732	-0.031547573
2	2008	2	14	8.6	206310	7.3	RevolutionaryRoad	Romance	Drama	NaN	1.179268383	2.010447809	2.54532233	1.877947845	1.889369236	-0.120608091	0.380249812	0.528768818	0.388733396	-0.561650021	0.421060434	2.173114542	0.677159402	0.560703111	1.035210977	0.061201161	0.42660144	2.351303384	0.907769295	0.315860685	0.289273604	1.458931781	2.211032774	1.432350662	2.912803729	0.976071663	1.947489668	2.138799352	2.351909251	1.508745831	1.169771156	1.670032888	1.816613179	1.267080855	1.065059587	0.56359339	1.208024508	1.94773484	2.16816205
2	2011	2	11	8.8	511452	7.5	RiseOfThePlanetOfTheApes	SciFi	Action	Drama	0.528219907	0.360703457	-0.596809949	0.167460893	-0.148114758	-0.226616023	-1.421405643	-0.441851572	0.27104533	0.049754193	-0.688549588	0.065953486	1.753588823	0.707784224	0.971412971	0.224743417	1.422784821	0.703126572	0.280312976	-0.472994542	-0.51284355	0.57877591	-0.054780877	-0.154407132	0.831801553	-0.087844397	-0.784278357	-0.787582903	-0.185142787	1.269427426	0.519215632	-0.127563079	0.246447964	0.171134807	-0.709795382	-0.164093504	-1.051943142	-1.367656059	-0.042632458
1	1953	7	69	9.2	134143	8.0	RomanHoliday	Romance	Comedy	NaN	-1.040033003	-0.646138243	-1.103231079	0.216012491	0.604824337	0.287375078	0.334146453	-0.246860926	-1.460475134	-1.579547067	-0.316086523	0.146317807	-0.892059326	-0.643757464	-0.65117059	-2.314847035	-0.529347785	-1.090725462	-0.557910992	-0.846652154	-0.837173982	-2.3714623	-0.030029975	-0.290190614	-0.798600963	-0.618350951	-0.766145045	0.117449398	-0.317114004	-1.307650789	-1.355242969	-0.228355523	-1.780760364	-1.512165225	-1.212982752	-0.985902016	-1.833883652	-1.849657965	-0.716862649
2	1996	3	26	8.3	219840	6.7	Romeo+Juliet	Romance	Drama	NaN	0.151853406	0.760910017	0.788902282	1.440437494	-0.644958783	-0.379355095	-0.141788679	0.822837395	-0.077502926	0.022041639	-0.374964464	-0.411819001	0.036621674	-0.048524211	0.631643278	-0.286952667	-0.31329156	-0.217776607	0.68371043	0.487443403	-0.502735514	-0.717852238	-1.587512653	-0.455806756	-0.135021794	-1.101005302	1.220965479	0.931864916	-0.292216533	0.30014674	-0.919068492	0.379364706	0.845744159	0.117366367	-0.105065063	-0.342311294	0.566233605	0.843669755	0.012318464
1	1968	6	54	8.5	205937	8.0	Rosemary'sBaby	Horror	Drama	NaN	-0.238938578	-0.935713126	-0.086657311	-0.125216465	-0.746915292	0.045890562	-1.412498321	2.160452606	-0.145854532	1.268739284	-0.17824416	1.2249865	0.825700656	0.719466537	-0.26514481	1.688625942	-0.064224225	0.589040809	1.171975852	1.000269809	0.356748323	-0.466867885	0.35270436	0.300861115	2.089080361	1.054604237	-0.071518008	0.279143418	1.313368833	1.696547764	0.154435275	-0.12820235	0.563806354	0.762938205	1.049678899	0.061715363	1.041170981	0.565432772	2.211471879
2	1998	3	24	9.2	1307070	8.6	SavingPrivateRyan	War	Drama	NaN	-0.972714081	0.598056986	1.870250156	1.206585655	1.347172117	0.657862744	-0.317849044	1.214040439	0.616302649	0.518971432	0.809569862	0.457995143	-0.913815632	-0.886533837	-0.875817925	-0.331172726	0.375939832	0.254685613	0.185729646	-0.77907069	-0.899106186	-0.69036068	-0.614105865	-0.346959734	-0.356685464	-0.344709075	0.386574891	0.561817425	0.71246621	0.965454501	-0.186970004	-1.019630333	-0.734945526	-0.180916652	0.154109933	0.135704663	-1.475264152	-0.817919979	-0.737523004
2	1996	3	26	8.1	312336	7.3	Scream	Horror	Mystery	NaN	-0.288641298	0.38686526	0.174295508	0.74667628	1.03339192	0.609387866	0.556659313	0.22631036	-0.515426135	0.186646466	-0.538123127	-0.629043559	0.947676362	0.397468377	1.202961343	-0.275438782	-0.753161919	0.9686855	-0.179772152	-0.563089815	-0.376977275	-0.135260757	-0.882755702	-0.80999826	-0.264602716	-0.734752057	-0.701075206	-0.740340495	-0.512792216	-0.204743871	0.39482852	1.299829491	-0.349820702	-0.203064163	1.045079497	-0.000405461	0.246853843	-0.852396331	1.317100968
1	1995	3	27	9.2	1532849	8.6	Seven	Crime	Drama	Mystery	-1.066391921	-1.566416783	-1.168782063	-0.38907111	0.373955186	-0.086011102	-1.283924764	-1.180790083	-1.578276161	-0.654133617	-1.037670281	-0.306397119	-0.886784382	-1.030965695	-0.015950948	-1.202946431	-0.585353253	-1.172992872	-1.747932263	-0.098080231	-0.508294623	-0.586720485	-0.959492194	-1.055694135	-0.929274066	-0.875306541	-0.866766504	-0.953503846	-0.487814619	1.234184541	1.235884266	0.628606958	0.319501309	-0.14223059	-0.265283897	-0.608364938	-0.60049221	0.584944522	-0.013023141
2	2012	2	10	8.4	249901	7.2	SevenPsychopaths	Crime	Comedy	NaN	0.129353986	0.481957774	-0.29035832	-0.006399552	0.889251308	0.497050527	-0.642150212	-0.237308576	0.315898483	-1.120899319	-1.299990807	-0.272919272	-0.454486557	-0.266352141	-0.754611846	-0.686408868	-0.959709989	-0.200932955	-0.264633491	-0.240801144	-0.94112724	-1.883968876	0.109422659	0.002797941	0.758747597	-0.990457621	-1.27609785	0.39736622	0.743088756	-0.498479171	-1.612714266	-1.46468565	-1.047673577	-0.657846302	0.344365922	-0.969022804	-0.112814981	-0.732317654	-0.968086948
1	2004	2	18	8.5	535079	7.9	ShaunOfTheDead	Comedy	Horror	NaN	0.536712298	-1.372743893	-0.886204595	-0.701673561	-0.089938662	-1.407296146	-1.756388179	-1.00954886	0.283847607	-0.0171365	-0.735945723	1.029035622	0.074795733	0.115734049	0.25657585	-0.389516423	0.487143697	-0.759612579	0.06198255	0.382583591	0.495014557	1.897452486	-0.942413245	1.070853748	1.325293691	0.034664269	0.027977981	-1.023090457	-0.198838499	1.733333083	-0.768125052	-0.518031169	-0.189011938	-0.473522257	0.652815937	0.170813583	-0.507564368	-0.740638104	0.536395096
2	2009	2	13	8.4	607933	7.6	SherlockHolmes	Mystery	Action	Adventure	-0.066669688	-0.01139855	-0.24170832	-1.224966743	-0.188232583	0.850044235	-0.514196371	-0.724687244	-0.454128333	0.395682096	-0.162202653	-0.780700501	-0.764667828	-1.085349332	0.358267642	-0.37698232	-1.858392996	-0.82340258	-1.700270415	-1.540305241	-0.710079897	-0.780318003	-0.878704436	-2.422862149	-0.801371371	-0.753779299	-1.150828591	-0.55913731	-0.550668262	0.135041485	-1.81651523	-1.144582327	-0.652601466	-0.662888973	0.02434038	0.071035771	-1.730117292	-1.02920535	-1.038156816
1	2010	2	12	9.0	1210619	8.2	ShutterIsland	Thriller	Mystery	NaN	-0.506962638	-0.350666941	-0.8968188	0.215938557	0.194811247	0.802505523	0.491925204	-1.011773274	-0.682854811	0.098253928	-0.059937133	0.955895872	-0.20588038	-0.176645831	0.297119724	0.710077806	0.811380852	-0.05690829	-0.013702679	-0.093213583	-0.519371354	-0.405004705	-0.45513928	0.306397693	-0.34405658	-1.168186408	-0.148617138	0.462891112	0.513693091	-0.92941607	-0.639055248	-0.197601063	0.595718781	-0.667352909	-0.198785628	1.277769367	0.45788879	0.902584296	0.112903297
1	2002	3	20	7.9	350972	6.7	Signs	Mystery	Drama	SciFi	-0.247132073	-1.336229277	-0.134783153	-0.699828066	-0.608033581	-1.051380777	-1.415904575	-1.142843589	-0.358219199	-0.277696461	-1.713955657	-1.538983028	-0.569822012	-1.292936267	-0.083234372	-0.165205176	-0.58975155	-0.789851774	-0.904580989	-1.999155891	-1.384582318	-0.440755871	-1.24907329	-1.214877757	-1.261853927	-1.18665992	-0.26132968	-0.810502469	-1.283824549	-1.125716589	0.573556535	-0.639517211	0.135032333	0.462157706	-0.053411319	0.215221065	0.039478072	0.591636631	-0.341419823
2	1993	3	29	8.5	168443	6.8	SleepDecreasingInSeattle	Romance	Drama	Comedy	2.136143829	2.638598056	-0.574093304	0.300271153	-0.822374084	-1.139601556	0.450262414	1.411979787	-1.470720218	0.503178042	-0.420270128	-0.444863593	1.695880204	-0.544010012	-0.800025849	0.192654384	0.275354442	-0.752180877	0.673462447	1.441153007	-2.423527459	-1.852738201	-2.168568122	0.51130727	0.491682987	-0.654021091	-2.357599348	-1.836807184	-1.392410693	-1.872085215	-0.899396218	0.178425217	1.031736555	0.051317954	-1.480152184	-1.89606672	-0.211195714	1.076749169	0.846794607
1	1999	3	23	8.5	347107	7.3	SleepyHollow	Fantasy	Mystery	Horror	-0.109602407	-0.395833045	-1.135850571	-0.313621916	-1.959303244	-1.808589843	-0.687053417	0.386818721	-1.55861337	0.598440638	-1.081004445	-0.390842611	-1.856767605	-1.277840584	-0.129922759	-1.664091642	-1.359947914	-0.375255614	-0.719578053	-0.284905701	-1.296735955	-1.308559854	-1.011225375	-0.730914515	-0.914840421	-0.39512538	0.211592946	0.495550068	-1.277480492	0.044899313	-1.739620414	-1.650070221	0.170032367	-1.48073306	-0.684321618	-1.654848298	-0.787749235	-1.184835041	0.46959838
1	2008	2	14	9.0	821428	8.0	SlumdogMillionaire	Drama	Romance	NaN	-1.857391123	-0.499986047	-1.158039938	-0.758207139	-0.029218445	0.057656934	0.100192856	1.327462361	0.801122339	-0.365821276	-0.120723447	-0.299773686	-0.818793937	1.336328392	-0.288407947	0.077613457	-0.871963712	-0.444442471	-1.032854258	0.184881562	0.668944133	-0.799179132	-0.121840994	0.640600039	0.147273397	0.108601709	-0.448305608	-0.808859931	-2.283183051	0.145305458	-0.088832158	-0.510907278	-0.996385825	0.785415533	1.023594949	0.666098012	0.386985514	-0.681126287	1.531005536
2	2000	3	22	8.8	817535	8.3	Snatch	Comedy	Crime	NaN	0.130052656	-1.316040579	0.284555945	-0.497301306	-1.998888089	-2.026235562	1.321381974	0.237664409	-1.350398147	-0.048599376	-1.911950638	0.185601541	-0.629659237	-1.206961415	-0.727007697	-1.30518226	0.287701671	-0.595522948	-1.354603779	-0.056228834	0.024129011	-0.727325845	0.682693758	-0.906291347	-1.137196693	-2.27538867	-1.439562483	-0.183898262	-0.449682167	-0.318531286	0.167760853	-1.840691505	0.266512047	0.035470152	0.622354652	-1.736682389	0.075646075	-0.58559697	-0.42095144
2	2002	3	20	8.6	734345	7.3	SpiderMan	SciFi	Action	Adventure	-0.22718448	0.49805079	0.014583235	0.594296376	1.495710461	0.952734436	1.404166394	1.82406861	0.382475342	-0.540701321	0.153218007	-0.446879477	-0.078470708	-0.763390877	-0.132885814	-0.575469308	-1.437479252	0.580260943	0.10056774	-0.516029237	0.303992796	-0.60945096	-1.936929038	-0.901477028	-0.377428002	-2.162780823	-0.097759121	-1.381944009	-0.466004042	-0.157601343	-1.380702002	-1.015384183	-0.322869045	-0.526286726	-0.6097889	-0.136424227	0.156365451	0.464759032	-0.911095216
2	2016	1	6	8.2	460661	7.3	Split	Thriller	Horror	NaN	1.937837335	0.857584566	0.362237449	0.369185758	0.300052272	0.234211655	-0.760971974	-0.485728978	-0.266148238	0.04478474	0.147007294	-1.325977357	-1.749137839	0.166451522	0.610692495	-0.839616866	0.785229845	0.941512224	0.093641456	-0.031944526	1.189241443	-0.594479042	-0.687495289	-0.409729407	-0.183257517	-0.416014231	-0.737282248	-1.301666665	-0.515314214	0.040067301	0.252442169	0.108877409	0.33508525	1.639670153	1.516727253	0.784127379	0.240201405	-1.023738311	0.461916913
2	1993	3	29	7.7	33780	7.5	Stalingrad	War	Drama	NaN	-1.887086472	-0.104150675	-0.451861467	-0.502917413	-0.207913421	-0.125739	0.59954626	0.737196163	0.316794642	0.550586976	-0.236842885	-0.01224237	0.756826511	0.66970862	0.39476546	1.575912387	-0.675284352	0.160007534	0.570275408	0.29986169	-0.23916946	-1.415195316	-0.335472095	1.047990771	1.804445419	0.850866661	0.459487713	-1.156124577	-0.963677013	0.79911692	1.140421921	-1.651367145	-0.812247281	0.054844298	-0.542702453	0.112752191	0.742019828	1.136108398	0.175304105
1	2009	2	13	8.6	592455	7.9	StarTrek	SciFi	Action	Adventure	0.008293507	0.248799336	-0.213447453	0.455008399	-0.24479924	-0.690455378	-0.588819746	-0.697105025	-0.793797834	-0.203800742	-1.41611583	-0.212932391	-0.780651682	-0.457387515	-1.232769287	0.074878454	-0.177092375	-0.809874741	-0.507250111	0.431448032	-0.593821925	-0.045610245	-0.577141775	-1.586305462	1.203353587	0.746207528	0.245350435	1.122680266	0.361884426	-0.644280698	0.934202846	0.595215759	0.263767746	0.02940899	-0.169518708	0.053340303	-0.882015637	-0.877338063	-1.098599522
2	1977	5	45	8.9	1286486	8.6	StarWarsEpisodeIV-ANewHope	Action	Adventure	Fantasy	-0.440857982	-0.343483878	0.18598611	-0.398705221	-1.708025987	-1.591723406	-1.521149326	0.044070788	-0.636922251	-0.559576834	-1.345387035	-0.744529562	-0.116501648	0.973164197	0.388969939	-0.972094861	-0.308532707	-0.80840688	-1.066365183	-1.629268374	-0.23340707	-1.184765069	-1.077598262	-0.719432667	-0.329582977	-0.973597777	-0.977702568	-0.698536499	-0.17032129	-1.189225938	-0.323400259	-1.555376383	0.440164742	0.051317954	-1.397014844	-0.029818466	-1.098196302	-0.978885919	-0.515635087
2	2016	1	6	7.9	657672	5.9	SuicideSquad	Fantasy	Action	Adventure	0.596424309	-0.544922088	-0.179776524	-0.216015403	0.17749337	0.290744246	-0.229755581	-0.906663908	-1.006348259	-0.574325887	-1.048142056	-0.918763012	-1.266755303	-0.210539097	-1.194938544	-1.289728695	-1.089335606	-0.819492484	-1.996346054	-1.340752641	-1.027699986	-0.861457279	-1.414373	-1.261863806	-1.191767947	-1.774049852	-1.292825429	-1.030841713	-1.41755255	-1.476854337	-0.02522973	0.217202225	-0.657896959	-1.065551757	-2.265393522	-1.835274546	-0.74436826	-1.349458753	-1.549798363
2	2011	2	11	7.7	347352	7.0	Super8	Mystery	SciFi	Thriller	0.773587626	-4.662501804	-3.719851011	-3.465767722	-3.800708747	1.597896785	-1.54788875	-1.119542658	-0.431990435	6.741660058	-2.201532986	-5.823004202	-6.086873211	-5.972072279	-6.138776259	-4.416112815	-1.702100611	-5.882092279	1.764144369	-6.226040163	-5.833331644	1.143965268	-3.015600866	-0.661069965	-2.397121595	-5.911110463	-0.18108806	-5.407364047	-5.771300633	-4.579519338	-2.047963042	-2.003152177	-6.101893502	-2.57850451	-5.8329529	2.108139626	0.281575663	-0.188342891	-5.984781873
2	2020	1	2	8.7	438616	7.4	Tenet	SciFi	Action	Thriller	0.539286543	0.938609183	1.282459694	0.398744963	0.095958093	1.064799155	-0.021928238	0.101616871	0.31295898	-0.148687607	-0.068510247	-0.582716689	0.760016012	0.673985811	-0.036723858	-0.083861036	1.445664565	0.265256731	0.070321053	0.062712674	0.110639529	-0.205385752	0.345592373	0.246575699	-0.102485046	0.402446471	0.00470502	0.24609519	1.122948956	1.319008255	0.682120934	0.645544582	1.295438382	1.035203032	1.020596035	0.637163638	0.608619069	0.73461017	0.803883842
1	2012	2	10	8.9	1317694	8.0	TheAvengers	Action	Adventure	SciFi	-2.486410941	-1.651752942	-0.789878032	-2.951190169	-2.402317182	-1.510042928	-1.12018234	-1.341798486	-0.469995625	-1.139153097	-2.391862909	-1.098166236	-1.795124359	-1.585866733	-2.077521528	-0.768379257	-2.592125514	-0.919223029	-2.441557354	-1.048068672	-0.335211359	-1.116310978	-2.41836218	-1.18437812	-0.577776407	1.066408194	-0.128303503	-0.104416552	-0.561972182	0.187577463	-0.352781104	-0.623653889	-0.580887014	-2.126752951	-1.534462737	-1.383922939	-1.984246221	-0.323974728	-1.472231051
2	1998	3	24	8.3	771651	8.1	TheBigLebowski	Comedy	Crime	NaN	0.678101463	-1.506637448	0.794870822	0.336720396	-1.673138445	-3.581595523	-2.481021342	-3.087615596	1.876287652	-1.753057525	-4.111732464	-2.407465927	-2.841553386	-1.207382737	-2.223017457	-1.759295256	-0.076757701	-1.461153498	7.336476545	1.624235072	4.834463094	-2.780074486	-3.327172912	-2.339702684	-2.397121595	2.267428255	-2.380667517	-4.729189869	-1.794402378	0.63961388	-2.51110251	-1.532860965	-1.810570043	1.570134809	1.59788399	-2.283721395	0.497166196	0.590169599	-2.413315001
1	2008	2	14	9.2	204945	7.8	TheBoyInTheStripedPyjamas	War	Drama	NaN	-0.57443848	-0.266265234	-0.8240388	0.465188481	-0.751570325	-0.262920743	-0.699198972	-0.923500377	-0.727926355	0.022408927	0.468245337	-0.186790597	-0.368967486	0.835400698	1.200432839	0.946936819	0.87472398	0.696881338	0.314025015	-0.234059457	0.261017567	-0.443382523	-0.490921927	0.666215974	0.253385772	-0.544458967	0.411608881	0.636077196	-0.099324738	0.627783151	0.536781371	0.108877409	1.681106058	0.68892648	0.803887983	0.534313448	0.761815706	0.69246732	0.50254288
1	2004	2	18	9.1	469763	7.6	TheButterflyEffect	Thriller	Drama	SciFi	0.547622014	0.671961025	0.245028795	0.715044092	1.323482121	1.290330272	2.270616264	0.541153882	0.695167183	-1.142929969	-0.040547474	1.098470186	0.543341195	0.733698841	1.138456347	0.286109053	1.098449766	1.384503828	1.103566094	0.180041605	-0.174596678	1.37963999	1.877857511	2.694118446	2.822940859	1.587034384	2.615173828	1.856548798	1.262073513	0.302179672	1.267100708	0.567935421	1.09785083	1.543181099	2.145018754	2.403282554	2.428371164	1.777441363	1.976966919
1	2011	2	11	8.4	397512	7.0	TheCabinInTheWoods	Horror	Mystery	Thriller	0.159097905	-0.212956053	-0.089240663	-0.348817132	-0.403487814	-1.24082064	-0.606156512	-1.048459353	-0.76518098	-0.584959542	-0.223328881	-0.239502631	-0.518315202	-0.232284611	-0.632473621	-0.891458952	-0.876703463	-0.435780202	-0.576375925	-0.803848781	-0.79755911	-0.078520653	-0.153716609	0.731149964	-0.233795253	-0.17272214	0.463685055	-0.163441554	-0.267493339	0.413484195	0.709722627	0.502068019	0.82916034	0.49008842	0.158953409	0.042095439	-0.966638584	-0.648106067	-0.546435392
1	2005	2	17	8.3	381280	6.9	TheChroniclesOfNarniaTheLionTheWitchAndTheWardrobe?	Adventure	Fantasy	NaN	0.123988797	-1.199006916	-1.232071054	-0.942301695	0.7796073	-0.517519297	0.070562152	-0.549664775	-0.626652817	-1.210982267	-0.682285461	0.037359055	1.094129901	-0.024870616	0.082642695	-0.265648791	-0.232102137	-0.093793808	0.868516671	-0.795948262	-1.489722073	-0.230533189	0.078094283	1.233117101	0.235908675	-0.759568672	0.530065735	0.836945254	-1.946557192	-1.160158868	0.264916553	-0.112776102	-0.893977682	-0.242957478	-1.135395103	-0.513925556	-0.247861473	-1.489199589	-0.86505397
2	2013	1	9	8.7	479467	7.5	TheConjuring	Horror	Mystery	Thriller	0.410903104	0.116027691	0.054072945	0.649934221	0.088359861	-0.165613496	0.188779473	0.083602467	-0.566391747	-1.05520563	-0.952033834	-0.573172825	-0.787207879	-0.653227285	-0.409830176	-0.701393315	0.020300932	-0.266612906	-0.103916749	-0.360125223	-0.061265536	0.243696745	-0.242023601	-0.908169178	-0.746300644	-0.725987417	-0.518993971	-0.917352837	-1.449058497	-0.421158859	-1.186133212	-0.591214449	-0.741796624	-0.046421914	-0.715927251	-0.953647011	-0.567324195	-0.557444333	-0.700238423
1	2008	2	14	9.1	619138	7.8	TheCuriousCaseOfBenjaminButton	Drama	Fantasy	Romance	-0.383753841	-0.302231677	-0.03551756	0.191489299	0.203559453	0.56889869	-0.361672111	-0.149427464	-0.411290911	-0.753223975	-0.853949255	0.981088962	0.557210074	-0.314629916	-0.963034426	0.025124625	0.104630291	-0.168434221	-0.577763833	-0.990576384	-0.709579992	-0.639944406	-0.160711936	-0.742159116	-0.34005636	-1.044690118	-0.631631481	-0.416050483	0.193122885	0.69440169	-0.562759428	-1.014744912	-0.620903605	0.542682795	0.968308097	1.020696521	0.586410647	0.372695661	0.063954879
2	2013	1	9	8.9	465022	8.0	TheDallasBuyersClub	Drama	NaN	NaN	1.046580837	1.672298487	0.821094335	0.107398409	1.115678093	0.460540056	0.53102403	0.533542416	0.987704224	0.666939876	0.31638881	0.480884241	0.89428402	-0.574199614	-0.638958119	-0.657751683	0.061022197	-0.326469713	1.519976297	1.134640906	0.491874076	0.325681406	1.075004777	0.597642708	1.677983424	-0.481352324	0.178550461	0.190841378	-0.533797516	-0.275124245	0.552111882	0.633241164	-0.175779642	-1.956501091	-1.720015293	0.961127737	-0.507418628	-0.66784452	0.729877093
1	2008	2	14	9.3	2444538	9.0	TheDarkKnight	Action	Crime	Drama	1.87508779	0.778227193	0.733060706	1.501262062	0.251475048	0.712834201	-0.80763395	-0.552964021	0.67638298	0.411763121	-0.635241379	-0.354676043	0.315005616	-1.055561199	0.000113946	0.305554675	-0.15801637	0.517590212	0.613678498	-0.529285738	0.658383901	-0.074898521	0.447173094	0.096984904	0.401276246	0.603390602	0.513958269	1.062270976	0.858818225	0.784839781	0.712967096	0.610633837	0.996575596	0.264103739	0.64442738	0.640867572	-0.086747831	0.267511832	0.589615361
2	2006	2	16	8.3	417561	6.6	TheDaVinciCode	Thriller	NaN	NaN	1.685015888	1.001916144	0.296452465	-1.090009567	0.952318733	0.186729525	1.192396001	-0.547535729	1.34075838	0.182431503	-0.169707466	0.105433956	1.40341157	0.657607191	0.461429704	-0.915855362	-0.077903838	-0.11924723	0.712575838	0.299957332	-0.573568516	0.305281809	-0.510834641	0.169224304	1.705061493	-0.284521913	-0.647098974	0.317738295	-0.463904714	-0.205959981	-0.032540509	-0.066254313	-0.429456937	-0.869180063	-0.249311028	-0.580624164	-0.409739685	0.65330649	-0.161570105
1	2004	2	18	8.8	432409	6.4	TheDayAfterTomorrow	SciFi	Action	Adventure	-1.282437912	-2.103988854	-0.257950986	-1.282737287	-1.088804221	-0.642700628	-1.041417344	-0.182814296	1.085679294	-0.732452282	-1.207928288	-0.595115406	-0.618198387	-0.798848109	-1.112799315	0.198757472	-0.130860106	-0.185408069	-0.344570849	0.595185837	0.259970049	0.342485359	-0.16685671	0.1559452	-0.167205581	0.236478252	-0.023003617	-0.5630794	1.234239387	0.290438124	0.062384477	0.42584769	0.296909637	0.922351746	0.312606242	-0.798602141	-1.029824405	0.392645558	0.09097338
2	2007	2	15	8.6	91318	6.2	TheDeadSilence	Horror	Mystery	Thriller	1.000588167	-0.213734289	0.705401997	0.578517249	-0.155996546	0.808557167	-0.133274134	-0.726999295	-0.712300047	-0.475952405	-0.831310991	-1.084633011	-0.538860678	-1.06639425	-0.1171519	-0.448304187	-0.889170081	-0.339974453	-0.62341012	-0.46738722	-0.323746735	-0.397219661	-1.076049873	-1.64143176	-1.225692119	-0.886331556	0.035220713	-0.8561707	-1.25339631	-0.734951877	-0.673647111	-1.630796091	0.103937404	-0.793390646	-0.743521662	0.02026507	0.16355376	-0.886438896	-0.514762522
2	1997	3	25	8.7	351323	7.5	TheDevil'sAdvocate	Mystery	Drama	Thriller	-0.772483441	1.017219563	2.560550999	2.120444223	0.949706349	0.113183918	0.119796821	0.854059096	-0.35322129	0.284055264	0.709613329	-0.206553784	0.74456147	0.155364795	-0.123143306	-1.056565694	-0.952195634	-1.150099281	-0.09284221	1.761862464	1.333879909	1.255335325	1.650965408	0.051565579	1.254932446	-0.875932587	-0.044703126	0.739065228	1.504946545	0.635963522	1.27966992	0.845679366	0.470403553	1.238397163	0.856007869	0.537785017	1.719454996	-0.298564331	0.516826481
1	2006	2	16	8.8	393712	6.9	TheDevilWearsPrada	Comedy	Drama	NaN	0.997629093	0.386885142	0.908503967	1.09132324	0.989338453	1.59788907	0.51757358	0.594372281	1.108633023	0.207285405	1.568415465	1.683011102	0.73840964	0.040992393	1.037410753	1.792954584	0.47034325	0.229064195	1.728514011	2.231142598	1.113662456	1.735882468	-0.344601231	-0.090697425	2.100443915	1.736818393	1.13450067	1.270681413	0.666903979	0.995464057	2.612085466	2.062541336	2.230168021	0.702214572	1.862556661	2.778088849	2.217690475	1.645973021	1.579079322
1	1996	3	26	8.8	185095	7.4	TheEnglishPatient	Romance	Drama	War	-0.031889366	0.244669572	-0.20237149	-1.045925262	0.75582016	0.942305444	0.446982722	-0.241473875	1.245559647	0.194939213	-0.354173874	-1.430172921	-0.028947112	0.655432198	0.860642882	0.562749723	0.691206084	0.900909805	0.383044746	0.667502719	-0.1723274	0.824895438	0.592972004	0.707890829	1.972994075	0.641021525	1.117728956	0.37711649	0.836030098	-0.855942721	-1.59640161	0.97535339	0.696247324	-0.51413951	0.258863862	-0.393681774	0.039052065	1.376477197	1.411823901
2	1973	5	49	8.6	381370	8.0	TheExorcist	Horror	NaN	NaN	-1.17464843	0.649164952	0.464229912	-0.3992256	-0.414331179	-0.897175731	-0.796830385	-1.10277836	-0.991753664	-0.609667414	-0.649928087	-0.003520424	-0.373981182	-0.889143387	0.068329516	-0.313938335	-0.586688024	-0.405874898	0.257648957	-1.174123316	0.357430766	1.223109171	-0.548551715	-0.851903647	-1.277854806	-0.840537245	0.350990168	-0.425413894	-0.261768263	-1.294405317	-0.466342031	0.290716373	-0.986417081	-0.566036914	-0.764748131	-0.531412492	-0.7559422	-0.995773141	-0.871548583
2	2014	1	8	8.4	360586	7.7	TheFaultInOurStars	Romance	Drama	NaN	0.836273655	0.239812696	1.051477496	-0.160624951	-0.894198642	-0.585072414	0.218104683	1.062733884	2.243778257	-0.591453462	2.300118944	-0.480468808	0.787365304	-1.985550068	0.506224527	-0.543719588	-2.313234759	-0.835011071	-0.652452332	-0.044213462	0.007586514	-0.370822909	-1.908373764	-0.864835833	-2.141855636	-1.659452296	0.314774298	1.717392666	1.776893668	1.584197386	-0.466549749	-1.735254643	-1.477329465	1.128176114	0.005122522	-1.807958781	0.446962829	1.170438701	-2.154022783
1	2011	2	11	8.9	51589	7.6	TheFlowersOfWar	War	Drama	Romance	-1.756386587	-1.971872178	-0.860527079	0.687725643	1.048037026	1.353511184	0.664980821	0.05828848	-0.349335423	-0.929292175	-1.234385728	-0.551164665	0.984046673	-1.565996213	-0.224623451	-0.526507969	0.275349666	1.018599071	0.83227855	0.119935828	0.575360272	-0.198461543	-1.5440326	-0.834354101	1.103503487	-0.245843448	-0.663217474	0.228688094	0.560190805	-0.33660877	0.547623361	1.188097952	-0.478676272	0.288033091	0.730553631	0.204939422	-0.536360205	-0.638571446	-0.689471963
1	1997	3	25	8.4	373556	7.7	TheGame	Mystery	Drama	Thriller	-1.569624962	0.166513636	-1.387265582	0.33673177	0.741133046	-0.374867156	1.008128766	-1.891602514	0.680939084	1.162606286	0.361752745	0.778864404	-0.26194427	-2.387525749	0.628207395	1.240581875	0.800136779	-0.082817401	-0.076231505	1.348424227	0.966227841	0.640029883	-0.988215882	2.056728173	1.884993682	0.471598691	-0.170316647	-0.336468131	2.094565279	1.281625015	1.738666312	2.475412512	-2.042541609	1.470387	0.5759225	0.235319621	2.08746459	0.414733879	0.710597954
2	1972	6	50	9.4	1719977	9.2	TheGodfatherI	Crime	Drama	NaN	-0.144648	0.936317078	1.141473599	0.698465914	1.025242331	1.376917905	0.527150806	0.650124398	0.643174878	0.454195964	0.860389415	1.1278297	1.479475723	0.360658944	0.940426977	1.196202407	0.811571875	0.778405367	-0.072870026	0.86925065	0.131085848	0.398691304	-0.27624089	0.59212784	0.362823524	-0.120745886	-1.507434963	0.305938612	-0.628205183	0.468162554	-0.039406501	0.135716589	0.037964742	0.217790404	-0.357033862	-0.242988281	-0.210384059	0.403156748	1.134211746
1	2007	2	15	7.8	184218	6.1	TheGoldenCompass	Fantasy	Adventure	NaN	-0.326503989	-0.871295617	-1.112447529	-0.734488686	-0.073573846	-0.41435587	-1.731326788	-1.147403251	-0.552502532	-0.393834741	-0.676499641	-0.90523853	-0.98353713	0.293139323	-0.706369881	-1.490896032	0.36281896	0.08655149	-0.001777272	-0.287149964	-1.839640999	-0.402770947	-1.110057175	-1.176768318	-1.200456549	-0.950562189	-0.321712266	-1.084865047	-0.957030476	0.131989047	-0.132118836	-2.080583649	-0.93921896	-0.494375393	-0.551767216	-0.423666754	-1.152971846	-0.770828891	1.038171695
2	2014	1	8	9.0	753984	8.1	TheGrandBudapestHotel	Adventure	Comedy	Crime	0.592127675	-0.74279291	0.265121529	0.208678851	-0.744644224	-0.730486758	0.07911161	-1.479701851	-0.575807696	0.702226089	-1.014466302	0.646555318	-0.948032347	-1.500708937	-1.991156118	-0.72142875	0.350244891	-0.427288028	0.430923179	0.027302691	-0.18432097	-0.934200097	-0.899211054	-2.111748837	-1.044336988	-1.308187162	0.04232221	-0.266129561	-0.738924708	-1.459725419	0.289705018	-0.916241998	-0.681973429	-0.715460531	-0.880507414	-0.824215884	-1.692498623	0.14994651	-1.215465344
1	2013	1	9	8.7	508769	7.2	TheGreatGatsby	Drama	Romance	NaN	0.196190938	0.558437945	0.356855466	0.625334252	0.867905895	0.883411863	-0.388433356	-0.012472633	1.218167795	0.284847367	0.190487136	0.067933958	0.861880141	0.82568382	1.326301902	1.020412985	0.584443497	0.690638204	0.26650682	-0.067425684	-0.046355508	0.15708123	1.440734401	0.986525955	-0.83678508	-0.098745443	-0.575872151	0.910160638	0.820012706	0.249436955	0.130836675	1.077334511	1.129424242	0.218844159	0.34993562	0.779766072	1.715203894	0.636194745	0.28498884
1	1999	3	23	9.0	1214826	8.6	TheGreenMile	Crime	Drama	Fantasy	-1.045480388	-0.920469353	-0.092575932	-0.171925411	0.383871745	1.999954333	0.461022338	-0.652745619	-0.208540503	-0.110396712	-0.524737804	0.412619161	1.164353451	-0.26710655	-0.556496917	-1.033075638	-0.727662776	-0.373995647	-0.990768356	-0.058911274	-0.403134126	-0.336992069	-0.126927348	0.168877386	0.314376913	0.67935081	0.062593917	0.470049916	0.522553137	0.773157012	-0.775593878	0.513248117	-0.220875015	0.032707158	0.176252682	-0.073165412	-0.124637799	0.439239643	0.407555283
1	2009	2	13	8.4	748405	7.7	TheHangover	Comedy	NaN	NaN	0.698691683	-1.423008297	-0.361528405	-2.032941084	-0.836432126	-0.624557269	-1.405408685	-1.592263907	-1.42465336	-0.677496241	-1.122859983	-0.89388907	0.854503851	-2.125922234	-0.962773244	0.192652107	0.365118396	-1.062546313	-2.25280618	-0.423663009	-0.422136736	1.715432104	0.759650842	-1.156873163	-1.605724086	-3.791974799	-2.333126989	-1.348681207	1.430202051	-1.31569536	-1.144831146	-0.872540764	-1.574351782	-0.23982733	-2.617684899	-1.491537599	-0.254475793	-0.75133022	1.579937413
2	2012	2	10	8.8	785455	7.8	TheHobbitAnUnexpectedJourney	Adventure	Fantasy	NaN	-0.126071594	0.276665306	0.981505486	0.316001939	-0.073820644	-0.462756163	0.275109802	0.243151984	0.091416838	-0.788198214	-0.917736523	-0.87134098	-0.71356084	-1.079325088	0.147100408	-1.51959193	-0.271861124	0.24614304	-1.258126439	-0.670316224	-0.294841444	-0.788557745	-1.037458913	-0.729833476	-0.242248548	-0.812011877	-0.93525689	-1.129228742	-1.064436749	-0.156099447	-0.302716488	-0.318637776	0.083313303	-0.499088247	-0.610915244	0.320714652	-0.661893286	-0.447504093	-0.548941432
2	2012	2	10	8.1	878566	7.2	TheHungerGames	Action	Adventure	SciFi	-0.0342768	0.237827342	-0.768556023	0.232607731	-0.503648473	0.054346918	-0.338175284	-0.869720075	-0.954544223	-0.202716578	-0.85279112	-0.771897675	-0.176631926	-0.300192466	-0.587374836	0.027283479	-0.267185843	-0.653158014	-0.311512983	-1.253826917	-0.409854839	-0.836576922	-1.178587202	-0.662654594	-0.336116077	-0.617470768	-0.225349939	-0.147889669	0.237465182	0.137627747	-0.111453127	-0.152653964	-0.588216594	-0.205916352	-0.460155293	-0.272427105	-0.667074877	-0.767609267	-0.320089536
2	2008	2	14	8.6	437389	7.5	TheHurtLocker	War	Drama	Thriller	-0.300825059	0.329176369	0.242033605	1.503423197	1.191137935	0.27001743	0.67840945	0.235179664	1.00661645	0.555879465	-0.788078801	-0.598339684	0.064557071	1.103180662	1.263348232	0.511010114	0.234645116	-0.95938236	-0.775775098	-0.180417337	-0.816854195	0.340134615	0.37366701	0.351013513	-0.292890618	-0.617848875	0.304792921	-0.006865033	-0.313926951	-1.248422149	-1.279793827	-1.112430865	-0.465137146	0.05386107	0.554596	-0.573486396	-0.098420425	-0.534632306	-1.14413832
1	2014	1	8	9.0	726261	8.0	TheImitationGame	Thriller	Drama	NaN	-0.778784549	-0.980648032	-1.618849939	-3.379912664	-1.321059642	-0.447399441	-2.988173999	-1.119550391	3.710868953	0.837171292	1.199538492	1.537852993	-1.490890463	-1.094766212	0.340529837	0.609067149	-0.734514522	1.713464269	-0.623836658	-0.408789482	2.118129093	-2.009275642	-0.806142233	1.136857587	0.922061781	0.857331668	-0.196996693	-0.561246974	-0.789318599	-1.733850936	0.908301282	-2.690489247	2.480753417	1.854345643	-0.611967564	5.020974512	1.800017422	1.831599493	-1.181061055
2	2001	3	21	9.3	1745443	8.8	TheLordofTheRingsTheFellowshipOfTheRing	Action	Adventure	Drama	-0.645359103	0.940375836	-0.001007354	0.504907863	-0.539683626	0.18911109	0.631983141	1.21149641	0.401118971	0.540906942	0.057432702	-0.285930055	-0.548865353	0.182424261	-0.813163712	-0.440094624	-0.582136908	-0.333630522	-0.178114618	-0.433120499	-0.453975079	0.010584664	-0.544648925	-0.343595754	-1.042463411	-0.101022348	-1.595658595	-0.873972765	-0.413400649	-0.092575909	-0.898122815	-0.804780056	-0.336230081	-0.386187176	-0.672333964	-0.586228722	-0.057806254	-0.835112378	-0.825827828
1	2004	2	18	8.5	373503	7.7	TheMachinist	Thriller	Drama	NaN	-0.538062799	-0.023824767	0.231553559	-0.488048237	-0.831553924	0.588812791	-0.348819556	-0.658176489	-0.324488965	0.293578205	1.131606702	0.863180925	-0.027286482	-0.239400763	-0.472007057	-0.125259555	-0.521475262	-0.118560549	0.802053963	0.553743702	-0.528583295	-0.553501058	-0.705053603	-0.31435621	0.036414923	1.206685813	0.163901693	0.68153465	0.075758825	0.422611105	-0.198489336	-0.876296737	0.562413819	0.030688845	0.242186778	0.115034132	-0.401838375	-0.930197008	0.185311723
1	2007	2	15	8.9	182105	7.9	TheManFromEarth	Fantasy	Drama	Mystery	1.175748879	0.466361806	0.135701236	1.39783186	-0.737917662	-2.591899421	-1.073454901	1.24245778	1.458433894	0.464376041	1.906272868	1.631971321	1.677245248	1.218759678	-0.244223297	0.711362187	1.104330878	0.951890148	-0.08993158	0.50521957	1.619985246	2.240842026	0.014521224	0.754122612	0.053663373	0.878166798	-0.005190291	-0.03969489	1.409901868	0.218069409	0.167112862	0.913534024	0.852022366	0.080623943	-0.496162267	0.550042753	0.746109497	1.539806084	0.898859034
2	2015	1	7	8.9	803497	8.0	TheMartian	Adventure	Drama	SciFi	-0.959196495	1.170796245	2.554779018	1.938419807	1.580230945	0.032704511	0.655685085	0.946948361	0.901047873	1.130546014	0.817858905	0.623895745	0.146711718	-0.062169753	-0.039409971	0.27039588	0.868355761	0.83501146	0.7257013	0.329215053	-0.136153782	0.358265138	0.279569465	0.434235647	0.1098285	0.48343364	0.0969009	0.47193551	-0.104108322	-0.155400183	-0.52812015	-0.674750655	-0.251279042	-0.110852357	0.314618855	-0.22451032	-0.499914177	-0.519129282	0.410383883
1	1999	3	23	9.2	1778836	8.7	TheMatrix	Action	SciFi	NaN	-0.923355091	-1.009151359	-0.42050869	-1.491323755	-1.596008515	-0.6282775	-0.969861998	-1.104595523	-0.2932489	-0.717771819	-0.567797609	0.377071218	0.347568516	-0.277430044	0.675562244	0.73238368	1.040803891	0.587087861	0.180712842	0.175926751	1.154125715	1.161234955	0.54246905	-0.55388367	-0.110461067	0.152612926	0.017994397	0.377739325	-0.104134363	1.216629984	-0.697047024	0.470706965	1.122349996	-0.320344122	-0.490898663	0.253702253	0.42164007	-0.553804	-0.541952641
2	2014	1	8	8.1	441908	6.8	TheMazeRunner	Mystery	Action	SciFi	0.156183666	-0.087688423	-0.653493922	-0.467798973	0.518279583	-0.280749046	-0.938328506	0.447094415	0.807345249	0.376534435	0.052846293	0.567336436	-0.10185584	-0.541285757	0.022847966	0.812798693	0.522759879	0.052528196	0.445593463	-0.066742841	-0.8291838	-0.376899526	-0.41207708	-0.879849524	-0.362521523	-1.290463664	-1.252387942	-0.901067982	-0.190769708	-0.256467081	-1.236868397	-1.041994614	0.428387205	0.017299112	-0.156220655	0.711738815	-0.541732379	-0.712777566	-0.206991045
2	2018	1	4	7.6	161999	5.6	TheMeg	Horror	Action	SciFi	0.254046055	0.112940309	-1.249043798	0.348208533	0.469151002	0.476575755	0.473695961	-0.377874536	0.212300452	0.129376067	0.350593858	0.191820573	-0.484816351	-0.131864367	0.163415226	0.04713901	-0.25788065	0.582375587	0.124853933	-0.469889496	-0.57073503	0.110883051	0.425675932	0.248679586	0.000153221	0.066974837	-0.368688514	0.670287543	0.013367916	1.008620346	0.35672125	0.366530264	-0.067211304	-0.238763204	-0.515116045	-0.976013606	-0.374941632	-0.305361073	-0.615018592
2	1999	3	23	8.6	411003	7.0	TheMummy	Fantasy	Action	Adventure	0.017144574	1.219149142	1.118666474	0.477771404	-0.803991299	-0.82372014	-1.332561538	-1.470605724	-1.647744828	-0.860972156	-1.366553958	-0.78005346	-1.052327222	-1.091596369	-1.512275926	-1.691632964	-1.282039305	-1.118316627	-1.354124199	-0.470002932	-1.48399702	-1.220637635	-0.41474328	-0.67737956	0.356485773	-0.418576266	-0.606156129	-0.725663998	-0.754926076	-1.177901922	-0.660481837	-0.54275238	-0.36215182	-0.334457793	-0.059061041	-0.43131493	-1.11185095	-1.176510232	-0.678595915
2	2004	2	18	8.9	544757	7.8	TheNotebook	Romance	Drama	NaN	2.198131188	1.189365984	0.273274062	-0.119478083	0.11988701	-1.418090345	-0.201445046	0.666723734	0.792293788	-0.476231189	0.17759226	-0.286605514	0.73208743	0.680956375	1.240089598	1.52138312	2.917587592	1.360959255	1.71257074	1.465619703	1.095425261	0.793602959	0.630462123	-0.203291155	1.392831251	1.10449987	1.827479224	0.294792146	-0.134480471	-0.148229184	-0.334165484	1.098034236	0.797413129	1.134096222	0.185863611	-0.118327582	0.694824969	0.898390284	0.434418708
2	2000	3	22	8.6	264597	7.2	ThePatriot	War	Action	Drama	-0.181005	-1.082892082	-0.115489136	0.353432223	0.29555477	0.727205891	1.528240465	1.126203146	2.231563379	0.158086494	0.581249707	0.222135349	0.467824527	0.270780576	-0.681661241	0.001552588	-0.359915425	0.099380048	0.19609034	0.372049566	0.53719948	-0.884529881	-0.182457265	-0.900680237	-1.299551891	-1.474820477	-0.821504943	0.34529874	-0.891775025	-1.45284426	-0.112692664	-0.214589746	-0.294080702	0.605740039	0.083242333	-0.504621037	-0.528994767	-0.14116025	1.447667302
2	2002	3	20	9.3	780220	8.5	ThePianist	War	Drama	NaN	-1.059625656	1.253005258	0.257458834	1.119054011	1.965351555	1.44350142	1.305651232	1.375976755	1.549817047	1.690301993	1.232272198	1.589688461	0.869104225	0.906211485	1.197388727	1.596924772	1.268249844	0.943696166	1.813063734	1.011798072	1.146873982	1.608375053	1.338943692	1.08018247	0.788289729	0.937081208	1.509606685	0.542243698	0.897543617	0.648246239	0.311948934	0.389388806	0.352085328	0.562986236	-0.112567349	0.20426616	0.541231473	0.298705345	-0.083442449
1	2006	2	16	9.0	1259064	8.5	ThePrestige	Mystery	Drama	SciFi	0.259545748	0.588147255	-0.640421165	-1.35810686	-1.385726004	0.244851541	0.514341893	0.262045328	0.501722273	1.846810993	1.163886381	-0.000307075	1.864153658	0.171721357	-0.589763743	-0.147688403	-0.450421981	0.016520454	0.040016905	-0.023619177	0.768273789	0.104768911	0.858592938	0.359596921	-0.046422034	0.34793091	-0.051444914	0.20416207	1.10697964	-0.306676234	-0.014970254	1.194954289	0.02261897	0.764977262	1.250029965	-0.338100925	0.148556068	-0.299700028	0.336143484
1	2013	1	9	7.5	214728	5.7	ThePurge	Horror	SciFi	Thriller	0.648690066	-0.339061564	0.962529709	-0.689881159	-0.63414955	-1.29546804	-1.050350852	-0.534918687	-0.072075765	0.666165474	1.14875293	0.422565241	0.879749526	0.305419428	0.425451996	1.324888745	-0.796629134	0.738915919	0.999559128	1.104175421	-0.106072367	0.852058113	1.622095366	1.394218841	0.626853561	1.188208168	1.637974298	0.837036401	-0.127833934	1.086060243	1.515549808	1.095730408	1.264993588	1.588643963	0.634204264	0.895616771	-0.525620342	-0.026243434	-0.655791366
1	2006	2	16	9.3	478255	8.0	ThePursuitOfHappiness	Drama	NaN	NaN	0.087344109	-0.331267841	0.131801248	0.855096997	0.794824768	1.164567696	1.466799142	-0.202163864	0.264157203	0.877927001	1.566193885	1.00976646	1.347193202	1.309421132	1.391365286	1.17063548	1.282863081	1.093277283	0.554356448	0.204194683	1.172605603	0.39067891	1.218462013	0.517193676	0.327114571	0.03721804	1.046003395	1.131491102	0.448537799	0.936926573	-1.813602659	0.862598608	-0.343750625	0.792609274	0.645927837	0.973111402	0.817358063	0.440429836	0.405444172
2	2015	1	7	8.7	751140	8.0	TheRevenant	Drama	Action	Adventure	-0.892688329	-0.243437918	-0.357762577	0.129393642	0.157208664	0.001908767	-1.358921278	0.195802637	0.406885016	0.375319729	0.295816736	-0.020194862	-0.374683145	-1.05493473	-0.271491963	0.063646951	0.804496872	0.010953503	-0.246192869	0.512913234	-0.343753303	-0.047464352	0.141518866	0.60093059	-0.129911635	-0.32916744	-0.013108306	-0.018013398	-0.263266638	-0.127486391	-0.611738039	-0.523692702	-0.680653847	-0.657522708	-1.467712392	-0.149210245	-0.185781028	0.056546897	-0.352821064
1	2002	3	20	7.8	335872	7.1	TheRing	Horror	Mystery	NaN	-0.231159801	0.463104007	-0.254481558	-0.435578161	-0.882158044	-0.468324292	-0.666177289	-0.544223595	-0.285138281	-0.874356047	-0.165317721	0.711224507	0.084866288	0.523754708	0.271062399	-0.575824562	-1.32712305	-1.265598306	-0.275422935	-0.961376494	-0.913638692	-0.436498046	-0.893581703	-2.141225628	-1.628795276	-1.078975933	-0.276497048	-0.61895035	-0.954836998	-0.558859062	-1.288764095	-1.57211181	-0.70569372	-1.748598254	-1.025571629	0.006001451	-1.113346459	-1.152863325	-0.961265639
2	2013	1	9	8.9	305377	7.3	TheSecretLifeOfWalterMitty	Comedy	Adventure	Drama	-0.542729318	-0.484966656	0.687462056	-0.217761372	1.052665804	1.180639401	-0.306609059	0.317601552	-0.767620944	-0.347919298	-1.256698647	0.123879015	0.006528138	-0.007611852	0.004270329	0.610212617	0.050551765	-1.266007795	-0.274801912	-1.235118791	0.107658768	-1.027839148	-1.012642258	-0.735099906	-0.499865358	0.205644986	0.027969154	-0.946952686	-1.184388912	-0.772132432	-2.092164133	-0.876825719	0.313965502	-0.658667733	0.291519815	0.035837479	-0.995071194	-0.289589929	-0.088510357
2	1994	3	28	9.6	2493834	9.3	TheShawshankRedemption	Drama	NaN	NaN	0.292924993	0.11407358	0.795048661	0.109127317	-1.304694826	0.433242074	0.79131991	0.068529033	-0.003352642	0.234362948	0.412106131	-0.180927875	-0.111203987	1.162703988	0.014159189	0.782715936	0.674849765	0.488898676	0.894144362	1.229851943	2.047080365	1.481183278	1.449496589	0.930289521	0.666953433	0.982584191	0.791188089	-0.139566848	-0.268581063	0.454840062	0.874249035	0.183504666	1.694441346	0.773662438	0.904960789	-0.046765203	-0.779029543	-0.68298787	0.138610883
1	1980	5	42	8.8	955255	8.4	TheShining	Horror	Drama	NaN	1.429459541	0.43352251	-1.383808634	-0.619726745	-0.826284522	-0.427660228	0.307797624	0.097113914	-1.01418024	-0.03851444	-0.191750881	-0.79860563	-0.712965649	0.12051418	0.173470701	-0.751272394	-0.040790515	-0.736802986	-0.775271208	-1.39756431	-0.519126588	-0.176415322	0.33917398	-0.066066287	0.801828764	-0.079866964	-0.024901469	0.122109266	-0.264732963	-0.596428773	-0.021506606	0.047382785	-0.368138216	-0.564389904	-0.99155126	-0.813819052	-0.616234294	-0.073696375	0.565009854
1	1999	3	23	8.9	948482	8.1	TheSixthSense	Thriller	Drama	Mystery	0.96996624	-0.570649328	-0.601174815	-0.06331986	0.252898076	-0.040254706	-0.003541884	-0.103307601	-0.74471993	-0.965423593	-0.864319057	-0.017578278	1.526843452	0.764962705	0.114333428	0.338868881	-1.081367571	0.591212152	0.192101208	0.416356529	0.528037322	0.403178685	0.829988031	-0.032383962	0.489729494	0.597927682	-0.906822213	-0.603140217	0.404211528	0.361304943	0.545352007	1.364197772	0.209626263	0.306434381	0.184647241	0.47660954	0.190271132	-0.040913759	0.497187564
2	2004	2	18	9.0	433007	7.4	TheTerminal	Comedy	Drama	Romance	-0.096294049	2.328005114	1.487989016	2.747542962	2.447550473	1.551808617	1.900955833	0.091371163	1.581815208	1.628781229	1.938882749	-0.036652891	0.245765723	-0.210777331	-0.007241907	-0.131631361	0.029047384	0.272163447	-0.605663452	0.443874889	0.3644564	0.40996825	0.251030311	-0.98380613	-1.130226277	-0.917466481	0.08168719	0.881935582	2.212928923	-0.118025051	-0.26397929	-0.466538178	-1.111987642	-1.128467946	-0.546363569	-0.765262768	0.713273318	0.849675215	0.164748549
1	2014	1	8	8.7	427468	7.7	TheTheoryOfEverything	Drama	Romance	NaN	-0.287531646	0.382031106	-0.905286452	1.386824291	0.305145766	0.351054936	0.466361931	-0.018385502	0.168998634	0.477401495	0.867753407	0.702224945	0.647895046	-0.390948772	0.829161544	1.290561154	0.257512921	0.408174725	0.635131413	0.664135212	-0.067106749	0.804897564	0.86326356	1.395367026	1.005997578	0.742606216	0.308767376	-0.292706383	0.15180338	0.814164262	1.121729536	0.953034042	1.281403608	1.281468337	1.395286239	0.523243354	-0.492015109	-0.027265779	0.07911518
1	1982	5	40	8.7	397465	8.1	TheThing	Horror	Mystery	SciFi	-1.73237774	-1.290211089	0.0129702	-0.506429256	1.301354306	-0.202568904	-1.445277791	-1.475518509	-2.541434105	-2.06895409	-1.003096183	-0.855704869	-0.438984308	0.686409298	0.894803579	0.643898017	0.470221474	-1.128070868	-0.542173255	-0.821329123	-0.293769034	-0.662904438	0.765838037	-0.096686786	1.692341593	0.800615649	-0.946628554	0.539870089	-0.418691036	0.255823563	-0.020255781	1.008519925	-0.807730663	-0.719607096	-1.265514763	-1.525719047	-1.318433002	0.173209765	-0.680436159
1	1998	3	24	8.5	181710	7.6	TheThinRedLine	War	Drama	NaN	0.032096862	-0.899655794	-1.338983742	-2.073769469	-1.823341102	-1.707208732	0.146193656	-0.932008825	-0.127848507	-0.349450403	-0.096414749	-1.292698431	0.001843842	-0.039431595	0.177597814	-0.077384476	-0.071346983	0.473321291	0.731281666	0.647800356	0.75126665	0.586408652	0.958898889	0.361177074	-0.447462924	0.017095734	0.628731966	0.608201536	-0.062933046	-0.024767609	0.7489588	-0.553448429	0.596806631	0.510620036	0.299842352	0.24000465	-1.173772203	0.140632053	0.064318792
1	2009	2	13	8.5	146232	7.1	TheTimeTraveler'sWife	Romance	Fantasy	Comedy	0.207025929	1.120429592	-0.661253336	-1.117404793	-0.062769864	0.937321132	0.645926745	-0.167849119	-0.579876812	1.609954393	1.418639696	2.699607516	0.842597743	1.660834632	1.715504637	1.610529192	1.219894836	0.65772578	-0.20716125	0.242878754	0.449877913	-0.597683999	1.590586698	1.413241107	1.33401337	0.52495927	2.299481612	1.739886881	0.180637091	-0.160412585	0.251333585	0.975343178	0.116515273	0.704730721	-0.289701339	-0.707000787	0.697468455	1.752486553	1.027376287
1	2010	2	12	8.4	370872	7.5	TheTown	Thriller	Crime	Drama	-0.780340678	-0.688023825	0.341277358	1.01187879	0.330986055	-0.157805255	-1.982719709	-0.883806313	-1.54678256	-1.191473956	-0.872350736	0.192384549	-1.426918699	1.126829846	-0.903658487	-0.426055244	-1.488670948	-0.010631823	0.069127628	-0.493192912	-2.846347873	-1.638847034	0.203503235	-0.263977085	-0.648428455	-0.147610064	-0.645170227	-1.255058485	-0.585271118	0.414990145	-0.367185914	0.683572029	-0.298854799	0.014376396	0.000983261	-1.37367903	0.677116526	0.849681755	-0.407472171
1	1998	3	24	9.3	999371	8.1	TheTrumanShow	Drama	Comedy	NaN	0.433466039	1.480315563	0.875394636	-1.812909133	-0.209819543	0.836492976	0.81572449	1.167541678	1.769014615	1.035719296	0.844736381	0.620555611	1.349051473	2.004518748	1.807901981	2.490840389	2.135141898	1.804551443	1.856477874	0.589482873	0.150439013	1.847488704	1.733038541	1.178619731	1.231976691	0.668491087	1.172406952	1.398662595	1.011167747	0.826065931	0.547225987	1.054641403	1.131584924	1.590027535	1.265322626	1.010822013	1.172860985	0.219668699	0.470896889
1	1995	3	27	8.9	1036066	8.5	TheUsualSuspects	Crime	Drama	Mystery	1.457936887	0.656830863	0.112494752	-2.072009282	-0.547638927	-0.776708665	-1.220209695	-1.647388651	-1.945749194	-1.798059173	0.765774386	0.327434818	-0.151731553	-0.057769033	2.001813244	1.914954852	1.253596015	0.945833909	-0.042866444	-0.037852121	0.780864755	2.688639891	-0.347225009	-0.892293788	1.031410738	1.92418787	-0.025152604	0.380171799	-0.763361449	0.607348439	1.026224293	-0.580767573	0.412979208	-0.238794319	-0.335957438	-0.255623361	-0.051034983	2.180097086	0.763551487
2	2013	1	9	7.9	447241	6.7	TheWolverine	SciFi	Action	NaN	-0.066912541	0.872388096	0.288072173	-0.474634984	-0.524607936	-0.350760884	-0.285931502	-0.187551809	-0.580835728	0.353554588	-0.095016246	0.031422011	-0.570876093	-0.782809193	-0.384049793	0.197261304	-0.14536828	-0.360612703	-0.535894515	0.168835858	0.703951998	-0.825608994	-0.652665008	0.328873466	-0.354725312	1.497088357	-0.302618993	-0.262371664	-0.731987711	-1.14794101	-1.292816858	-0.625820876	-0.418014123	-1.059249974	-0.393080849	0.247849442	-1.30698238	0.48375416	0.097408031
2	2011	2	11	8.2	790961	7.0	Thor	Action	Adventure	Fantasy	-1.332159314	-0.762047156	-0.452313865	-0.332526157	-0.553359918	-1.123280378	-0.215635227	0.156033824	-0.998822529	0.039912641	0.333003315	0.288043972	0.865006034	-0.15311797	0.132303144	-0.24909075	0.053696476	0.335352865	-0.143209154	-0.761312317	-0.577130079	0.476155474	-0.309679743	-0.31934063	-0.108798378	0.71754786	-0.261398091	-0.365963542	0.265916286	-0.63796503	-0.794514302	-0.442519553	-1.010660913	-0.057162741	-1.3683261	-0.954973675	-0.992082418	-0.589572998	-0.768389476
1	2017	1	5	9.0	471667	8.1	ThreeBillboardsOutsideEbbing,Missouri	Comedy	Crime	Drama	-2.631517628	-1.93767182	-0.932795401	-0.266349937	0.547207475	0.979656922	2.963185685	-0.021898685	-0.612781173	0.8946718	1.323259861	1.081629615	1.357868036	1.662444921	1.047051941	0.076923444	0.42765684	1.243559781	1.849743864	0.174670053	0.481840714	-0.846207245	0.585043401	1.416105973	1.465583303	0.976075795	1.417421839	1.378067267	1.209998958	1.731926448	-0.201065494	1.21190621	0.656698487	-0.972794405	0.442243755	1.343258487	-0.745038661	0.300318427	1.302986918
2	1997	3	25	9.4	1104385	7.8	Titanic	Romance	Drama	NaN	0.665839242	-0.87684836	-0.414733589	0.760914176	0.724970394	-0.466827456	0.042122874	-0.017769471	-0.15274768	-0.101683575	-0.700716077	0.472636646	0.182854855	0.629164641	-0.821872754	-0.006206076	0.092605412	-0.156901328	0.867645913	0.828729352	0.189479306	-0.644363363	0.021340501	0.172297321	0.055483673	0.93881678	0.433632791	0.293715477	0.95378678	0.556727835	0.848476166	0.865919551	0.506459253	0.331239095	0.732128111	0.658719936	0.943597418	1.044354564	0.712208684
1	2001	3	21	8.5	413013	7.7	TrainingDay	Crime	Drama	Thriller	-0.091881592	-1.782525031	-0.325264764	-0.739664035	-0.907893313	-0.288107207	-0.448886189	0.676984907	0.008530883	-0.022519705	0.163410567	-1.508628906	-0.379017595	0.273482773	-0.783389058	-1.311469807	0.182307284	-0.312435786	-1.70775142	-1.539508961	0.348588049	-1.088786311	-1.892679032	-1.698515568	-0.123061093	-0.081284347	-0.634389987	-0.359687721	2.464451667	-0.546055445	0.190275706	-0.198444574	1.441448517	1.78715428	0.735203048	-0.659123722	0.239396476	-0.209958187	-0.590797675
2	2007	2	15	8.9	616886	7.0	Transformers	SciFi	Action	Adventure	-0.000337124	0.010582363	0.074231198	-0.348219976	0.053784493	-0.64926922	-0.418507026	-1.031586798	-0.992707559	-0.130467018	-0.850603531	-1.291469927	-0.759583708	-0.41702883	-0.34574397	-0.379646728	-0.239203406	-0.623674799	-0.440926636	-0.094210044	-0.64355313	-0.842819084	0.054976614	-0.226093702	-1.248017429	-1.004174839	-1.448647897	-1.081352106	-1.441234093	-1.187456497	-0.060652466	0.414257069	-1.12148005	-0.532497239	-0.814011147	-0.491850907	-0.472192326	0.075561643	-0.634556192
2	2000	3	22	7.9	403772	7.3	Unbreakable	Mystery	Drama	SciFi	1.023177256	-0.721203955	0.525818509	1.235101259	1.502305747	-0.461362201	2.077286778	0.498387394	0.544238383	0.973156408	0.283378316	0.752267932	-1.987509897	1.025061813	-0.482136834	2.092907682	-1.036615728	-0.012685568	-1.146519125	-1.312006496	0.275438061	-0.589986583	0.637372607	-0.310681124	-0.288071264	0.304159367	0.930201327	1.932863165	1.428715694	-1.237685919	-0.252392224	-0.319987803	0.416581774	-0.339388451	-0.537220782	-0.337022514	0.209156699	0.664044383	0.822437222
1	2001	3	21	8.2	257550	6.9	VanillaSky	Fantasy	Mystery	Romance	1.107204482	1.119125904	0.032307896	-0.99622485	-0.03367919	-0.616120202	-1.47758942	-2.147127897	-0.156932267	0.277619092	1.119085731	-2.325480287	-0.973387065	0.447146883	1.271422333	0.952452371	-0.97189485	1.13281083	-0.417162014	-0.268248329	0.7736794	0.482605119	1.490878892	2.204891012	1.43642077	0.411562357	0.591293527	0.80424832	0.481039324	-1.063848989	-0.673655013	0.554241129	1.520153535	2.542994878	0.800080822	2.521520453	1.256427882	0.849675215	1.293485884
1	1958	7	64	8.8	385983	8.3	Vertigo	Mystery	Romance	Thriller	-0.817231955	-2.042080162	-0.266212719	0.837351521	-0.063775435	-1.576032339	-2.210310092	-0.352429094	0.035440766	-0.25664377	0.030924275	-0.692713768	-1.218892338	-1.98272346	-2.343996128	-1.80438751	-0.819193691	0.024004655	1.7236718	-0.18189646	1.19622974	-0.638538375	-1.033817016	-1.30777553	-0.648199586	-1.691488272	-1.002056863	0.896640563	-1.626802278	0.673190694	1.115256403	-1.672201668	0.874800711	0.519491902	-1.202727226	-1.794622634	-2.242408763	-0.765006538	0.180690436
1	2009	2	13	8.9	529961	7.6	Watchmen	Mystery	Drama	Action	-0.123785037	0.473561912	0.252254691	0.351032226	-0.993729178	-0.59032163	-0.059647978	-0.315273904	-0.140653294	-0.684310985	-0.260581014	0.707818795	0.577451139	1.304530707	0.849304016	0.100452214	0.855380544	0.141815718	0.663296236	0.04797705	0.418583036	0.221966163	0.810927991	-0.247936071	-0.991226413	-0.125549702	0.579001626	-0.213266448	0.381757932	0.163936273	0.205174976	0.056050731	-0.485293492	-0.158065946	-0.212139699	0.265753443	-0.382302586	-0.201794685	-0.150913232
1	2000	3	22	8.2	201843	6.4	WhatWomenWant	Fantasy	Comedy	Romance	-0.78785792	0.643700257	-0.325801403	-0.565442453	-0.476789485	-0.168573735	-2.127237853	-1.023550812	-2.091223221	-0.728352373	-0.57898806	0.337409314	0.051017592	-0.881601501	-0.724706601	0.753553197	0.067910953	-1.157218092	-0.298913512	0.17707891	0.028796173	-3.404352484	-0.816877028	-1.073374391	-1.59929976	-0.613276469	-0.387596194	0.883430006	-0.245294146	1.436946661	-1.900720148	-1.510116797	-1.887195914	-0.085682562	0.168882436	-1.852356332	-1.390242104	-1.051742718	0.408475405
2	2017	1	5	8.3	618625	7.4	WonderWoman	Fantasy	Action	Adventure	0.37586872	0.577183781	0.212471702	0.429538289	0.389836908	0.316691988	0.249463608	-0.025543321	0.479910708	-0.263754999	0.040580258	-0.403800931	-0.480604574	-0.060574905	-0.181141288	-0.170463396	-0.72590298	-0.920245702	-0.080534465	-0.780665474	-0.58297544	-0.477431883	-0.691658973	-0.452986653	-0.645387222	-1.203961922	-0.849253303	0.073138871	-0.213431634	-0.238326765	-0.427643216	-0.046414439	-0.706524091	-0.767683602	-0.545953444	-0.685883401	-0.527053071	0.676898901	-0.12519324
2	2009	2	13	8.4	540578	7.5	Zombieland	Adventure	Comedy	Horror	0.146693708	0.314057568	-0.024990715	0.266662664	0.347442765	-0.080466119	-0.100320096	0.48019514	-0.794693993	-0.888578506	-0.356856765	-0.769834136	-0.727300231	-0.303183632	-0.543368059	0.074721322	-0.308547033	-0.481172593	-0.310551613	-0.647121796	-1.267820293	-0.76604579	-0.992952257	-0.408341737	-1.881923493	-1.185124765	-0.450677923	-0.216393915	0.079985526	-0.35277696	-0.067911316	0.383339217	-0.433986429	-0.191335959	-0.771532199	-0.754649459	-0.828087623	0.012878158	0.542118461
[truncated: 11 more columns]
