# Supplementary material for: Time-synchronic comments on video streaming website reveal core structures of audience engagement in movie viewing
Source: Front Psychol. 2023 Jan 19;13:1040755. doi: 10.3389/fpsyg.2022.1040755 (PMC9893864; doi:10.3389/fpsyg.2022.1040755)
Supplement: Supplementary file 3 [file Data_Sheet_3.csv]

Cluster	Movie	Genre1	Genre2	Genre3	0	0.02	0.04	0.06	0.08	0.1	0.12	0.14	0.16	0.18	0.2	0.22	0.24	0.26	0.28	0.3	0.32	0.34	0.36	0.38	0.4	0.42	0.44	0.46	0.48	0.5	0.52	0.54	0.56	0.58	0.6	0.62	0.64	0.66	0.68	0.7	0.72	0.74	0.76	0.78	0.8	0.82	0.84	0.86	0.88
1	21	Crime	Drama	NaN	1.074524596	-0.269480934	-0.869726991	-1.248552953	0.183515529	-0.055378746	-2.027909833	-1.277977378	-0.958800774	0.212265631	0.000959944	0.445844021	-1.342427476	-0.639468277	-0.39417718	-0.574834565	-1.556356949	-0.716462642	-0.75566662	0.239235228	-1.034669383	-0.790824977	-0.465406331	-0.367989859	0.911429286	-0.849502396	0.147913917	-0.576039165	0.044408884	-0.560723372	-0.022150181	0.572722001	-1.082947305	0.212450027	1.308631643	-0.156934632	0.194070133	1.039272978	0.140815837	-0.865597748	-0.200704687	0.41308416	-0.170920814	-0.297654084	-0.105457762
2	300	Action	Drama	NaN	-0.116666883	-0.480605795	0.148006972	-0.004773967	-0.213133845	-0.20672866	-0.162102586	-0.257002795	-0.766926164	-0.99681155	-0.665366407	-0.14834255	0.109584834	-0.368091663	-0.523901789	-0.645994284	-0.49174209	-0.540044677	0.060499929	-0.416839123	-0.437803902	-0.244743729	-0.503118859	-0.581855505	-0.549378421	-0.350589964	-0.755857601	-0.316902523	-0.417418469	-0.468079309	-0.80120426	-0.554497127	-0.359932486	-0.409799315	-0.333598379	-0.56108888	-0.32282502	-0.925695221	-0.558366893	-0.8798947	-1.007597345	0.829865468	-0.507041734	-0.862360408	0.674894957
1	1917	War	Action	Drama	-0.792228743	-0.486410255	-1.146791852	-1.218122037	-1.093812807	-1.144032103	-0.57116407	-0.042371616	0.663372002	-0.02436391	-0.060215	-0.173113696	0.106549377	-0.377914783	-0.366526368	-0.944680579	-0.592624048	-0.560388031	-0.090399118	-0.350262607	-0.296045395	-0.638356082	-0.822791056	-0.819403929	-1.406035907	-0.591750951	-0.508798755	-0.159240289	-0.039132438	-0.949838801	-0.336542593	-0.609752273	-0.745155499	-0.813320857	-0.247919558	-0.245195532	-0.248356454	-0.255468871	-0.342701653	-0.741423428	-0.161658805	-0.624013166	-0.674497822	-0.881695403	-0.46930777
2	12Monkeys	Thriller	Mystery	SciFi	-0.290602489	-0.02324074	-0.177713707	-0.096066714	-0.27227876	-1.098390761	-0.344080509	-0.037495795	0.584405366	-0.886886814	-0.285755938	0.38128178	-0.372930821	-0.164241937	-0.606634227	-0.952056274	-0.678014429	0.304475839	-0.973581916	-1.089272219	0.186518392	-0.997545943	-1.278005721	-0.263353249	-1.017862323	-0.807858431	-0.824539416	-1.735809583	-1.315169932	-0.304943047	0.165798217	-0.152948435	-0.49319327	-0.157104241	-1.498267597	-0.798616211	-0.850570387	-0.586698244	-0.201360192	-0.516476513	-1.399567024	-1.171918584	-1.697946145	-1.302333127	-0.719023974
2	12YearsASlave	Drama	NaN	NaN	0.309730813	0.857899356	0.808811369	-0.397807026	-0.365641946	1.711135572	0.736599858	0.415004628	0.249631235	0.174634404	0.290764136	0.298495551	0.537164575	-0.355417014	0.075794951	0.882571734	1.488923193	3.037522963	0.210417254	0.414747561	0.252552164	0.573447558	0.904567583	-0.261688158	-0.146955039	-0.285891978	1.448003339	-0.444948383	-0.282000882	0.430566694	-0.37193302	-0.830808235	-1.159179808	-0.134573279	0.142821863	0.737355885	0.689812718	0.4280969	-0.413009701	-0.239986747	1.723560447	0.759758643	1.377064899	0.280132553	-0.611307037
2	2001ASpaceOdyssey	Adventure	SciFi	NaN	-1.587093444	-1.14713753	-0.632895677	-1.037477291	-1.404591405	-0.573376486	-1.472601793	-1.402307098	-1.540975652	-0.915827421	-1.724460935	-1.654970094	-1.242564845	-1.375870217	-1.405869179	-1.049918887	-1.441806769	-1.315157477	-1.484145738	-1.534786642	-1.600933299	-1.320126122	-1.427351495	-0.904287732	-1.276841965	-1.189203983	-0.72362761	-1.310883842	-1.162770943	-0.587373436	-1.169328538	-0.957364908	-0.927943229	0.050680763	0.157658593	-0.867565909	-0.528217833	0.007789834	-1.281971728	-1.055990825	-1.351052705	-1.606591271	-1.515124741	-1.717182697	-1.656918116
2	3Idiots	Comedy	Drama	NaN	-0.031930732	0.551961446	0.390430823	0.009641902	0.778194046	0.379700616	-0.389402879	-0.262391026	0.08942508	-0.537537616	0.957832687	0.271049912	0.494697458	-0.084543015	1.679238608	-0.115637586	0.290891933	1.433603975	0.611892077	-0.059068128	0.479610934	0.553569536	0.443414105	0.72439898	1.46880403	-0.55571226	0.677491394	1.437064237	0.768074806	-0.280351321	0.299425416	0.305715268	0.226531843	-0.083446789	1.54618429	0.43584225	0.736463605	0.358342154	0.489677467	0.118524706	0.190200398	0.945245295	-0.382804888	-0.38751886	-1.111676973
1	500DaysOfSummer	Romance	Drama	Comedy	1.12255126	1.022444251	0.75850828	0.294319871	0.072093141	1.440880445	2.64644566	1.04258028	3.00453556	0.542307731	1.00681164	0.014785424	0.947800414	1.168872166	3.045889937	0.578301671	2.059406903	1.533914319	-0.938858001	1.125257975	-0.167670642	0.15421671	0.867676928	1.373600726	1.888362041	0.855732827	1.672462688	0.793051064	0.517600369	1.649842453	1.974457915	-0.289085935	1.936025084	2.262074668	0.944519043	0.558901599	2.025744915	0.757701388	-0.550173755	1.662856373	1.895116071	0.907631526	0.618062595	1.562903241	0.655743312
2	AboutTime	Romance	Drama	Fantasy	0.446848426	1.238289358	0.011787785	0.879609695	0.363070266	-0.39212367	2.696617078	2.513429844	-0.591222332	-0.508077575	1.281809557	-0.092301242	1.642715096	0.461367682	1.451538552	2.099619989	0.846758934	1.974962002	-0.559254245	0.535515175	0.606956675	1.693559619	1.930343152	0.641923291	1.314544816	1.586935627	1.956820443	1.066887146	1.174419277	1.858912159	0.109835395	0.476241553	-0.073098371	-0.514492358	-0.452056571	-0.926862284	-0.109893065	2.181138466	-0.225384657	0.270003005	0.759216965	0.554678983	0.315812935	0.303232702	-0.852645893
2	AliceInWonderLand	Adventure	Fantasy	NaN	-0.317549777	0.989184036	-0.042845802	0.363579844	0.598423778	1.447670094	-0.521723802	-1.111296167	0.027285962	-0.533348927	0.424819409	0.503800266	1.278435858	0.944182289	-0.499143932	0.08935659	-0.133590069	-0.333460518	-0.193552782	-0.430606141	-0.174081079	-0.751489417	2.909219941	1.209660937	0.500293291	0.848569202	0.272670934	0.213513315	-0.440196575	0.879567049	0.611598597	0.509981913	-0.163134539	0.19838953	1.316667419	0.385410706	0.279661865	0.260953396	0.079124786	0.842585356	0.971214809	0.23018516	0.807191644	0.849216126	-0.422160451
2	Alien	Horror	SciFi	NaN	-0.544884417	-0.575719785	-1.052224425	-0.845675013	-0.739267693	-1.088665139	-1.357746237	-1.039891548	-1.546396683	-1.052193156	-1.449885065	-1.293372872	-1.404898352	-1.323188873	-0.673435251	-0.708386367	-0.619755645	-0.806352139	-0.703144425	-0.993466511	-0.976551089	-0.651958822	-1.134541022	-0.927840705	0.208708716	-0.781697295	-1.08109286	-1.269549293	-0.765056234	-0.468507933	-0.806715421	-0.678203357	-0.544004864	-0.643157054	-0.557327605	-1.060167463	-1.269260881	-1.443023252	-1.289688572	-1.084540436	-0.523384325	-1.043043657	-1.112332809	-1.146207802	-1.134953749
1	AllQuietOnTheWesternFront	War	Drama	NaN	0.412786677	0.291511044	-1.029489868	1.523158632	0.485143785	1.234654589	0.498902831	2.828134198	-0.086743847	-1.950525843	0.570793922	-0.533373137	2.07696113	2.135737932	0.550089097	1.114956775	-0.624524746	1.019156585	-0.511053905	0.758923013	-0.554381295	1.968482246	0.40065538	2.90897971	1.822111311	-1.235259282	-0.463871552	-0.92584976	-0.599020286	0.142121435	2.526716207	1.997569918	-0.67465605	0.824084001	-0.073734078	-1.678016548	1.955876006	-1.153892656	-0.37486682	0.442014779	-0.094707646	-0.727977842	-0.727455644	2.182867838	1.251277706
2	Amelie	Comedy	Romance	NaN	0.651664052	1.569547575	3.169018305	4.12327288	0.7567851	0.107674424	0.552518366	0.166543813	1.073788165	0.283166954	0.817984475	0.068612253	-0.306019004	1.60022066	0.763911956	0.764501958	-0.77817622	-0.292663067	0.845655841	0.24436479	-0.018388034	0.098580145	0.533627154	-0.001477495	0.910029139	1.528812449	1.068187734	2.099842404	0.777809082	1.49994173	1.721721888	4.340407312	1.239383326	0.403489135	0.613105692	2.222805282	0.686267758	0.304193983	-0.369391619	0.511904974	1.288942471	0.590567651	1.39551278	0.486444508	0.481237812
2	AmericanBeauty	Drama	NaN	NaN	0.447278181	1.352185393	0.741738105	0.660351843	-0.273770899	2.068227093	0.217751148	0.158509011	0.4276582	1.813955264	3.20988958	1.024727148	2.541503171	1.708056451	0.481463935	0.14495962	2.253697093	2.708430174	0.584472	1.444780177	-1.027243126	0.873941207	0.516414636	0.893759265	0.968592268	-0.230242024	0.320053324	-0.325920584	1.851619856	0.630371522	0.568833899	0.168727183	0.728768625	1.107538488	0.471025615	0.197932067	0.965596905	2.287008462	1.543773824	1.208065651	1.15263675	0.027245501	2.15097858	1.140851012	-0.15385512
1	AmericanGanster	Crime	Drama	NaN	-0.289363631	-0.906623468	-0.636294333	-0.565092374	-0.283711281	-0.777745263	-0.373784191	-0.932227309	-1.11186692	-1.198968652	0.183522433	0.294307296	-1.033747854	-1.099528211	-1.31497487	-0.770399798	-0.108544287	-0.684413831	0.652756308	-0.78182188	-0.480476021	-1.307884139	-1.194939846	-1.046988667	-0.954982514	-0.317615232	-1.170620209	-0.827070161	0.379964782	0.296430864	-0.945879837	-0.621052969	1.961486296	-0.59788159	-0.719900092	-0.579825805	-0.672482064	-0.293939105	0.196778247	-0.472876961	0.139535382	-0.22158405	-0.77482368	-0.047116992	-0.009939126
1	AmericanHistoryX	Drama	NaN	NaN	-0.27172059	-0.889820216	1.040031553	0.541839236	0.814171166	0.606173511	1.142614353	1.754439478	0.007116312	1.016179586	2.051194871	0.092142435	0.880844675	0.880494573	0.248909289	-0.248144097	-0.058698112	-0.045691204	0.381764325	0.478688256	-0.307352435	0.37567301	1.104589632	0.588004799	0.421155926	-0.713348929	-0.326272368	1.085331733	-0.482443234	1.233375147	1.382501022	-0.773597199	2.46853421	2.618166354	2.992529877	-0.00237209	-0.327312373	0.928297772	1.399793079	-0.731713313	1.189220085	0.533830364	0.113656885	0.007632059	1.873490023
1	AmericanHustle	Crime	Drama	NaN	0.713666739	-1.162729595	0.073976502	-0.029679047	-0.168463395	-0.596176162	0.527167161	-0.534676271	0.15411754	-0.54004777	0.570793922	-0.285624232	0.054849494	-1.826309569	0.65689282	-0.744080888	-1.318519638	-1.811833768	-0.542619035	-1.175524302	2.448179195	-0.676227216	3.975277692	-1.056540557	0.006907907	0.152043334	1.497107077	-1.421943919	1.393730075	1.819506992	0.83214927	-1.127815384	0.452503886	-0.17392179	0.891977787	1.805292259	-1.757005334	1.338185817	0.632500247	0.251262433	-0.487532227	0.802220166	-0.752870965	-0.022031392	0.478899197
1	ApocalypseNow	Mystery	Drama	War	0.395946757	-0.359800473	0.962509466	-0.507046391	-0.949202228	-0.17056235	-0.482979869	-0.718673775	-0.433221282	0.549427922	-0.067825702	1.679507012	1.806156398	2.093039606	1.533239757	0.716477281	1.404877122	0.741941009	0.274501968	0.008914485	-0.986599348	1.093827959	1.733447342	-1.160702705	-2.30229906	2.583547374	2.489890446	1.152081301	-0.290668525	0.919763523	0.502291732	1.367470214	0.916438017	-0.129329659	0.964582563	0.059690841	0.220754988	-1.153887166	-0.672122605	-0.215582022	-0.555666269	-1.212617337	0.718124535	0.348903204	-0.69067933
2	Aquaman	Fantasy	Adventure	Action	-0.055048669	0.934824939	0.214076256	0.423277227	-0.027467107	0.229596881	0.451400397	0.729016963	0.094683679	-0.711059969	-0.351038145	-0.429565399	-0.887104049	-0.440621786	-0.814434682	-0.552542155	-1.361206827	-0.864148527	-0.009443309	-0.764140325	-0.21706652	0.029335994	-0.053320233	-0.251643903	-0.154262221	-0.467720505	-0.337782755	-0.993241202	-0.591523947	-0.451000282	-0.260324408	-0.312735016	-0.712298745	-0.707409205	-0.5766606	-0.581115649	-0.617979531	-0.600570144	-0.71248528	-0.966857572	-0.429866697	-0.754744215	0.202755663	0.008038408	-0.107780751
1	AQuietPlace	Horror	Drama	SciFi	1.064690629	-0.360064313	-0.05380777	-0.133230258	0.01649692	0.104288065	-0.654873404	0.047067727	-0.795953633	-0.562739358	-0.009632139	-0.52840928	-0.65865907	-0.335749454	-0.753138154	-0.877867347	-0.427652627	-0.109467675	-0.272245174	-0.07426574	-0.442888496	-0.574828182	-0.446706118	-0.956420281	-0.113388496	-0.219952105	-0.009535136	0.200718278	0.169608721	-0.739996629	-0.486972535	0.130463512	0.247015676	-0.446196213	-0.580760967	-0.414142344	0.13880099	-0.295064447	-0.501696596	-0.215310356	-0.163841762	0.790701291	-0.209785406	0.021396477	1.009499252
2	Argo	Thriller	Drama	NaN	-0.150244195	1.373902648	1.934659044	0.176131897	0.936086822	0.884776011	0.445880119	-0.368631082	1.389385935	0.060886428	-0.516813061	-0.201671923	-0.574104513	-0.251248237	1.624950802	0.822595552	-0.780998205	-0.890292561	0.617909677	-0.653122308	0.755520294	0.70268619	0.464256909	-0.455845759	-0.427613184	-0.401665554	1.208015612	0.078852442	-0.18483257	0.299548987	-1.003580261	1.556428359	-0.719553226	0.685125675	0.180969416	0.673743317	1.614095023	1.983978518	-0.104873429	-0.666503462	0.661095234	0.831246641	-0.083463606	-0.518589447	-0.566258742
1	Arrival	Drama	SciFi	NaN	-0.918147938	-1.011351095	-0.573103123	-0.607753525	-0.88161916	-1.287663829	-0.52443932	-0.956490193	-0.712336058	-1.205650093	-1.009005304	-0.855847353	-0.688125452	-0.751102732	-0.823569121	-0.825064201	-1.387442217	-1.080649656	-0.800980421	-1.095366942	-0.781231185	-1.279874508	-1.368181838	-1.326844711	-1.262909182	-0.859140204	-1.150440566	-0.790944869	-0.565411365	-0.770419529	-0.025728744	-0.403736952	-0.774803152	-0.75178305	0.064292763	-0.344668505	-0.397850233	-0.345929914	-1.14526649	-1.11848893	-1.181728428	-1.055239471	-1.245959864	-1.474090016	-0.02358539
2	AStarIsBorn	Romance	Drama	NaN	-0.204582198	0.274476933	1.083232417	1.069411945	0.039808883	1.427182624	0.309352056	0.756185267	0.327894972	0.061408498	-0.189671146	0.068585508	1.431272581	-0.19357485	0.280152461	0.432382381	-0.765303915	-0.612307881	0.210458159	-0.700498487	-0.674475579	0.317633197	-0.320377991	0.600542213	-0.372225482	-0.234509511	0.306690221	0.870346458	0.456772358	0.181875154	-0.061840095	-0.549251098	0.111296429	-0.155514546	0.527445724	0.406034541	0.426445655	0.554091308	-0.069680078	0.026354889	0.297923371	-1.020322538	0.40176053	-0.202321603	1.242121167
2	Atonement	Mystery	Drama	Romance	1.500469467	2.789786855	1.702055599	1.606406099	2.842895826	1.740739119	0.335271863	0.425981827	-0.022729162	0.275731412	2.493904974	2.688074047	1.395110625	-0.47235105	0.310622894	1.136502549	1.319422727	0.863569239	0.932161114	0.753288824	1.223825228	0.245192305	1.107351749	0.768483591	1.258369861	-0.051726792	-0.353034811	0.741923961	0.307159575	-0.35688665	-0.247365145	0.721708231	-0.627103935	-1.077120069	0.28871481	-0.213450778	2.119930488	-0.582603096	0.538456133	-0.071061245	-0.045139486	0.272308214	-0.005243535	-0.687080116	-0.349929008
1	Avatar	Action	Adventure	Fantasy	-1.003897388	-0.791563243	-0.704581297	-0.34304267	-0.667052508	0.23196056	-0.101680408	-0.03961411	-0.725102769	-0.286068631	-0.309739082	-0.560027126	-0.124540646	0.67195448	-0.217805976	-0.864566564	0.287925915	-0.856407643	-0.823240542	-0.119030596	-0.361628424	-0.176570164	-0.888621005	-0.597369492	-0.739711762	-0.481764854	0.157499112	-0.104357429	1.130824873	0.031230226	1.07734165	-0.05764051	-0.007077556	-0.218684755	0.123488867	-0.335625922	-0.37791838	-0.780504123	0.349926566	-0.546010423	-0.334090838	-0.08624545	1.299282932	2.665229408	-0.038158766
1	BackToTheFuture	Adventure	Comedy	SciFi	-1.416993171	-0.81276024	-0.950501228	0.820399969	0.602274505	0.035321485	-0.568601539	0.283927998	-1.279650133	0.461920555	-1.594922392	-1.272239035	-1.189044175	-0.396718889	-1.28846804	-1.557535194	-0.790248341	-0.638250917	0.420556029	0.153820924	0.833234892	-0.947329159	-1.057134106	-1.321066131	0.269733991	0.799051964	-0.101862848	0.322771371	0.836797898	0.309520388	0.075439496	1.254215612	-0.770495804	-0.304542523	-0.190358887	1.291783828	0.063350968	-0.043558706	0.405500075	-1.012878501	-1.754270523	-1.433964815	-1.1408782	-0.176073538	-1.52253888
2	BeforeSunrise	Romance	Drama	NaN	-0.823506053	-0.76476049	1.460743562	0.778558166	-0.509281554	0.058592541	0.456321476	-0.158417724	0.771704994	0.990577063	0.503819749	0.356366212	-0.412342961	1.513518169	0.501969443	0.597618204	1.032951255	0.245278561	-0.107401566	-0.271138998	0.239046381	-0.415641238	-0.388046231	0.106059594	-0.601907709	0.593289544	0.546895381	1.061720327	1.545775182	-0.02472172	-0.287411178	-0.610368859	-0.584055644	-0.392492993	0.069872561	0.650326491	1.365220302	-0.353044272	0.035720818	0.937186393	-0.096659403	0.033970122	0.616927747	-0.53756953	-0.210737121
2	BigFish	Adventure	Drama	Fantasy	0.119116766	0.496860302	0.014834676	-0.297999692	-0.007485424	-0.161073773	-0.820124759	-1.124475145	-0.628236445	-0.331831493	-0.187043252	-0.243003525	-0.038830467	-0.448126373	-0.564009903	0.107606501	-0.693671377	-0.368471685	-0.42314604	0.067039717	0.168010467	-0.368563547	1.309964259	0.388153663	0.614465504	-0.145395743	0.424539193	0.056609659	-0.556045924	-0.285428869	-0.166856159	-0.487668371	-0.05344578	1.296569835	1.634794638	0.550547236	-1.37480888	-1.181197299	-1.082517978	-1.456292196	-0.220802939	-0.53574364	-0.659030632	-0.712381749	-0.084894613
1	BlackHawkDown	War	Action	Drama	0.703491019	0.817762835	-0.235066963	-0.224713551	0.073241439	-0.393791113	-0.221716483	-0.631785918	-0.359857976	-0.1771353	-0.213089463	-0.250042788	0.223136302	0.187860682	0.27641802	-0.10466204	0.322595252	0.911166265	0.331405557	0.174216688	0.415231717	0.796205032	0.836554989	0.466014545	0.316229439	-0.018272568	-0.348246744	0.606186225	0.612530744	-0.101242919	0.121322409	-0.346798831	0.332064389	0.213180812	0.37345573	0.041045071	0.241023758	0.531463696	0.445932664	-0.332811124	0.603176997	-0.011618422	-0.03126059	0.01764161	0.431147692
1	BlackSwan	Thriller	Drama	NaN	1.183595327	1.401275953	0.583421702	1.041507529	-1.114277453	-0.079333847	1.147822282	0.401956658	0.938881716	0.561736118	0.461658978	0.327610072	0.714943775	0.440442251	-0.068027768	0.622470508	1.116709259	1.621959957	0.740575091	1.320313595	1.133297451	0.14162158	-0.592812256	0.245721292	-0.375712641	1.323545345	0.44682613	0.254269647	-0.416346851	-0.52570807	-0.718050437	-0.982609531	-0.250409975	-0.573955494	1.9575548	0.086996343	-0.053554574	0.883942822	0.343765326	0.484979458	0.620705168	0.133546707	-0.387243992	0.727419547	1.264788548
1	BladeRunner	SciFi	Drama	Mystery	0.093161418	-1.034676119	-1.640765356	-1.763868608	-1.181187256	-1.817693301	-0.775235851	-1.190444518	-1.274993936	-0.138660324	-0.039810772	-0.222971579	-0.658580988	0.357321494	0.099902902	-1.065662235	-0.405263458	-0.313155923	-1.416802703	-1.462620032	-1.338668793	-0.386686002	-0.093071839	-1.267917519	-0.339229565	-1.573113383	0.463210652	0.258619536	-1.336568891	-0.294575993	0.136444445	-0.396666436	0.447183933	-1.287956338	1.890044847	-1.055637055	1.297436377	1.502030148	1.132425862	-0.258904986	-1.425988322	0.75356247	-0.175523547	-0.727771562	0.116783618
2	BladeRunner2049	Drama	Mystery	SciFi	-0.405713718	-0.760182882	-0.930066156	-1.202116166	-1.03844221	-0.593633684	-0.741897455	-0.471618127	-1.195870126	-1.363960698	-1.265077105	-1.135085729	-1.074175065	-1.201820308	-1.159742123	-1.238268419	-1.252227	-1.177211374	-0.875436859	-0.641045546	-1.250432107	-1.277965861	-1.215375875	-0.692601922	-1.055069248	-0.848246124	-0.725448616	-0.857010125	-0.940437684	-1.393601463	-0.610398223	-1.421208939	-1.487424415	-0.854800033	-1.01882628	-1.013637355	-0.964096498	-0.90922131	-1.051676821	-1.368742189	-1.247528964	-1.238427807	-1.401238767	-0.930333793	-0.714294658
2	BloodDiamond	Adventure	Drama	Thriller	-0.860861454	0.63472447	1.462320181	0.400581071	-0.317785384	-0.562336957	0.593091768	-0.2692214	-1.122990027	-0.492078503	0.225085669	-0.58828581	-0.025048907	-0.079996558	-0.455276627	0.732929932	1.02484805	0.562322592	0.096214658	-0.088454098	-0.278405973	-0.741984938	-0.668362154	0.139629966	-0.186280677	0.541549856	-0.216196644	0.695263452	0.943979605	-0.717807083	-0.748663656	-0.778807851	-0.447530343	-0.168853748	-0.486051913	-0.553924091	-0.888666008	-0.594548191	0.449782347	-0.668910075	0.572653248	-0.014151482	-0.094046726	-0.530301547	-0.333339943
2	CaptainAmericaTheFirstAvenger	Action	Adventure	SciFi	-1.149480243	-0.760304083	-1.211522497	-0.715588495	-0.590133122	-0.877521613	-1.352140542	-1.149795602	0.008512762	1.425993981	-0.537827403	-0.735195663	-0.608141648	-1.298084752	-0.619306943	-0.869537025	-0.62140936	-0.918428849	-0.72561498	0.388952775	0.577097735	-0.032181529	-0.57596906	-1.129952245	-1.078618135	-0.735905717	-0.865996742	-0.910497837	-0.867454039	-0.246734936	-0.173196817	-0.210083661	0.067109587	-0.822882754	-1.078833032	-1.197178095	-1.095919191	-1.096176326	-0.382539967	-0.694275476	-0.2901575	-1.111321655	-1.244967532	-1.181534416	-1.233145906
1	Casablanca	Drama	Romance	War	0.210200994	-0.868177166	-0.767168631	-0.04085775	-1.335919869	2.990549285	0.688479103	1.201944063	1.971051313	1.585314976	0.469068405	-1.006559799	-1.165245119	-0.498690656	-1.291377952	0.081047601	0.087239581	1.452590737	-0.664753591	0.933724949	0.401951305	-1.716852863	-0.029448463	0.993615454	1.83439562	-1.228381435	4.685271478	1.499610857	1.550530174	0.327343619	-0.771385795	1.782174412	-0.346511696	1.485045976	1.515986265	1.012074487	1.54979258	0.090955365	0.854121352	0.36373343	1.55677399	0.600153976	0.618540815	2.465866529	0.199749774
1	CastAway	Adventure	Drama	Romance	-0.606699139	-0.736142194	-1.217247411	-0.984794827	-0.704838216	-0.653901386	-1.347472529	-1.094450023	-0.701187827	-0.340485199	-0.447895329	-0.815494615	-0.963058795	-0.681498758	-0.383557765	-0.905338209	-0.959764811	-0.473272628	-0.866292289	0.391715977	-0.910017103	-1.018012061	-0.174452874	0.167752985	0.107005208	-0.157138526	-0.650166787	0.129990154	-1.192890876	-1.13912114	-1.018827806	-0.311122797	0.038524917	-0.768780924	-0.045729042	-0.95976015	-0.501957787	-0.773093333	-0.709789191	-0.744838948	-0.52543824	-0.385588818	-0.140174346	0.395679592	1.295221799
2	CatchMeIfYouCan	Crime	Drama	NaN	-0.165525717	0.597473689	0.892892788	-0.413813603	0.157493208	-0.387749849	-0.22963993	1.772775309	0.7327154	-0.015852587	0.620577974	0.929547321	0.392546035	-0.029548468	0.044459198	0.9582326	0.330239684	0.761896765	0.133097456	1.080238356	0.216425155	-0.799166829	-0.294914492	0.437551346	-0.021058048	0.19150081	0.344510066	0.196161505	0.398157362	-0.193345314	0.309861444	-0.160357567	0.820693982	-0.172355822	-0.310235712	-0.468584712	0.113654238	0.238270889	0.042913301	-0.89484129	0.088413344	-0.053359333	0.09550987	0.367158032	0.011165706
1	CharlieAndTheChocolateFactory	Adventure	Comedy	NaN	-0.742819685	-0.919577967	-0.68057652	-0.606282086	0.247459797	-0.528889215	-0.424991458	0.060459065	0.909287486	1.274277278	1.813533419	1.521449876	-0.027742753	2.190913698	1.007654341	0.867868343	1.287538032	0.28916572	-0.024360048	0.695046009	0.684495374	0.673184519	0.574273457	0.321438145	0.60165865	0.569159061	-0.195785072	-0.190952036	0.164549688	0.117963043	0.593532065	0.375455116	0.685367686	0.965827853	1.043776205	0.317144672	-0.135327906	0.459798613	0.152120183	0.760155183	1.958717521	-0.044913977	0.081258289	0.062612575	0.253657723
1	Chinatown	Mystery	Drama	Thriller	-0.89988974	-1.133500347	0.017178039	-1.011684408	-1.885926494	-0.413729993	-1.199383118	0.987092071	-0.649191964	-1.167591718	0.268127016	-0.948668277	0.658118751	0.445985411	0.349846439	0.923519371	0.167738166	0.237604122	0.63988028	-1.37969212	-0.129303663	-2.613941014	-0.601582369	-1.215761248	-2.914887148	-1.646599516	0.772201815	-0.097529165	0.466008207	-1.096211617	2.168434281	3.693346456	-0.854028632	-0.630116809	-0.654025573	-0.513045143	1.221976589	0.00480356	-0.459666017	-0.248717485	-0.443976336	-0.133762177	1.680449408	-0.907074191	-1.245186389
1	CitizenKane	Mystery	Drama	NaN	0.033175079	-1.150963196	-1.959464872	-2.17338602	-0.168463395	-0.270392203	-1.472601156	0.388258931	-0.494051009	-0.995777957	-0.790641069	-0.088626489	-1.572586365	0.303622127	0.980396773	-0.395513993	-0.933337376	-0.244668477	-0.882611166	-1.575345943	0.110740888	-2.093050026	-0.182515553	3.071182793	2.069615032	0.998880658	0.175260713	1.079841325	0.244457479	2.27521461	0.161272898	-2.033501456	-0.915864518	-0.33736142	-1.758824718	-0.210203834	-0.890857437	-0.300855843	0.840675866	1.24916016	1.276549086	0.011774177	0.267061968	-0.098476376	1.860234397
1	Click	Fantasy	Comedy	Drama	-0.444465184	1.703198561	-0.583769103	1.19066277	-0.063417556	0.824194055	-1.563932425	-1.423470693	-0.948464705	1.657650674	2.18811202	-0.000785469	-1.989834816	1.664728124	-0.791719584	2.356025369	-0.624951512	0.304769306	0.036743135	1.238916713	-0.911866796	-1.012525429	-0.141957679	-0.058735121	0.951144852	1.499102105	1.337180188	-0.454136196	2.883547823	2.29421067	-1.383443877	0.296714132	-0.415192487	-0.077007338	0.984754484	1.835058948	-0.675880538	-0.213309711	0.610630031	0.676376521	-0.484725569	1.393460577	-0.235522707	0.622591882	1.262392639
1	Collateral?	Crime	Action	Drama	0.619641719	-1.047045225	-1.245306777	-0.972671862	-0.704660169	-0.909089248	-0.797629309	-0.856137043	0.14115217	-0.527787036	-0.725289674	0.407534595	0.009082903	2.673616376	1.604908204	-0.284243935	-0.754240028	-1.583386318	-0.200288495	0.264662567	-1.278312178	-0.6723484	-0.015326811	-1.051682253	1.495301151	0.538706462	-0.13505317	-0.699034911	-1.50468577	0.507111443	-0.625446428	-0.331874433	0.124379683	-1.063405984	-0.279275584	0.868095049	-0.272433859	-0.706901256	0.409275473	0.05115924	-0.056893038	1.841446574	-0.617364813	0.321148048	0.192145368
1	Contact	Mystery	Drama	SciFi	-1.412659732	-1.292009922	-1.464369886	-1.455051274	-0.877185995	-0.514020391	-0.88734338	-0.175656363	-0.88847577	-0.697095915	-0.866043623	-0.474122438	-0.907786149	-0.423032912	-0.209476358	-1.141280436	-1.133164845	-0.760670955	-1.192324405	0.243497614	-0.711426568	-0.822525951	-0.406065017	-0.525698987	-0.227772581	-1.085830574	-1.150920731	-0.333554108	-0.607154612	-0.670210954	-0.538158149	-1.335655192	-0.148096605	-0.009945935	-1.349941294	-1.216311545	-1.42928407	-1.376664294	-0.913101363	-0.957974268	-1.242335034	-1.711697463	-2.095271803	-1.356176895	-1.23447251
1	Crash(I)	Thriller	Crime	Drama	-0.542885157	-0.690135254	-0.003355944	-0.578063622	0.880344271	0.132421933	-0.098708638	-0.308354744	1.02820195	0.268659737	0.207838939	0.248445105	0.845102413	-0.117871268	-0.117022825	0.168041331	0.901854321	0.021795132	-0.695195194	0.322381158	0.661106237	-0.09343746	0.383266004	0.022867738	0.765216954	0.421940335	0.68737556	0.684139408	1.164259345	-0.327099622	0.413596348	-0.500348803	0.543975837	2.397331615	0.913799281	0.087151307	0.611545283	0.994259291	0.178674689	0.773556423	0.275432471	-0.694687746	-0.823215718	0.535036606	0.675155382
1	CrazyStupidLove	Comedy	Drama	Romance	1.104641651	0.33026241	0.76349843	-0.799907961	-1.345224471	-1.236996453	3.739050719	2.067817904	1.050299753	0.981765155	-0.484722318	0.713584755	1.093624353	0.541165741	2.717641392	0.027913802	-0.666923869	3.247606578	-0.040644838	3.933821772	0.319064163	-0.094914966	0.786701627	0.550253797	-0.376927863	-0.222603701	5.372918599	2.312037385	1.786600076	0.066669442	1.263895972	0.507298251	1.220839059	-0.039740141	-0.42378289	2.856405964	0.272127605	0.618828675	5.531433058	4.010908057	1.402198109	0.760364612	-0.717770375	-0.019022355	2.589533424
2	DasBoot	War	Drama	Thriller	-0.764287805	-0.244041075	-0.138989848	-0.50091363	-0.057454047	-0.506671993	-0.983412781	-0.892877379	-0.409843886	0.110467257	-0.598429973	-1.039157045	-0.642408151	-0.300758254	-0.507269136	-0.069719488	-0.547349595	-0.016056574	-0.698394884	-1.160037632	-0.664351464	-0.744765555	-0.741420424	-0.286530233	-0.881297797	-1.054653461	-0.962768252	-0.346911448	-0.13166538	-1.097290243	-0.336303733	-1.232695544	-1.170575389	-1.171135107	-0.370397995	-0.477435869	-0.920302087	-1.25080383	-0.462295249	-1.094422804	-1.031593733	-0.618297401	-0.746352186	-1.590588632	-1.07750923
2	DawnOfTheDead	Horror	Action	NaN	1.018160847	0.315182357	0.397157486	0.137620416	-0.39228419	-0.290168538	-0.186529495	-0.437820187	-0.829059439	-0.358372688	-0.271188678	-0.406447089	-0.996131612	-0.901711468	-0.652984742	-0.264559417	-0.494953498	0.040244794	-0.50789512	-0.221543438	-0.830807359	-0.33756015	-0.963435379	-0.612740246	-0.003405629	-0.246750967	0.13440133	-0.305014596	-0.676256509	-0.844260648	-0.716678076	-0.287808795	-0.214424727	0.402928708	-0.076821136	-0.696135121	-1.03069877	-0.685816186	-0.526870285	-0.263437686	-0.774666241	-0.929416227	-0.556236084	-0.983503743	-0.199137797
2	Defiance	War	Drama	Action	1.614264945	-0.926254745	-1.155753298	-0.888258535	0.333060979	-0.354001399	-0.511626666	1.871311253	-0.101421182	0.442429942	0.44319831	3.487228347	2.066561518	0.765420693	2.043489582	-0.988534229	-0.566575367	0.353966557	-0.494080092	-0.202708589	0.136507966	-0.595493884	-1.854740556	1.622791356	-0.866987766	-0.553904571	0.581979187	-1.418765317	0.90327807	1.237708491	-0.178208543	-0.84043101	-0.253810513	0.333561061	-0.843843349	-0.381508828	-0.163858483	-0.113329921	0.405124283	-0.021329506	0.843576393	-1.019270553	0.517789521	-0.188526324	-0.412477854
2	Devil	Horror	Mystery	Thriller	0.623059257	-0.847688412	-0.375066319	0.050738459	-0.887897676	-0.287554269	-0.543537185	-0.093628478	-0.791688325	-0.850800703	0.311614942	-1.021783544	-0.383623243	-0.921165829	-0.523791791	0.470743459	0.291478735	-0.700022953	-1.062777839	-0.741152835	-1.126285538	-0.944940929	-1.40054491	-1.239082808	-0.945324141	-1.346607139	-0.656957055	-1.228273096	-0.350609336	-1.369819884	-1.129850124	-0.671441134	0.276910183	-0.624170875	-0.991514065	-0.714940412	-0.698971604	-1.53550991	-0.247766125	-0.227240067	-0.352559938	-1.023368762	-0.513127687	-0.780591743	0.388094252
1	DieHard	Action	Thriller	NaN	-0.218847002	-0.649780241	-0.7258493	-1.56408245	-1.525990939	-0.025572017	-0.404854556	0.169665817	-0.92248138	-0.904969419	-0.937722593	-0.162057346	1.004820156	0.372458586	-0.339563046	-0.666350775	-0.479504598	-0.812470649	-1.384386746	-0.046555329	-1.272419545	0.556669876	0.483472093	-0.573637478	-1.206834616	-0.775339218	-0.521015801	-0.531686218	-0.029632422	-0.04279459	1.130108086	1.240231253	0.963259646	-0.116697515	1.358184815	-0.900158405	0.00340404	0.291892071	-0.748447693	0.452221966	-1.191169982	-0.286133426	-0.105041557	0.243633185	0.630950864
1	District9	Thriller	Action	SciFi	-0.146228588	-0.80934105	-0.196923181	-1.054322977	-0.653783287	-0.254638863	-0.320514151	-0.157373358	0.07577025	-0.501061271	0.485730181	0.851901465	0.443592466	0.638391709	0.103601594	-0.07561791	0.724544051	-0.195110206	0.588067107	0.348680572	0.175090422	0.196778562	-0.194198634	0.374729991	-0.362202543	0.00775431	-0.019573317	0.047421846	0.437872012	0.500959979	-1.026718885	-0.27445113	-0.155084081	-0.002894332	0.584869716	0.725159336	0.129176864	0.393090525	0.124416452	-0.35852103	0.651433234	0.267602399	-0.17751349	-0.301851305	0.365494581
2	DoctorStrange	Fantasy	Action	Adventure	-0.516810195	-0.31619282	-0.689758098	-0.59848734	-0.335662214	0.683294443	0.453140623	-0.074531956	-0.08276484	-0.717224614	-1.080633956	-1.120031547	-0.47211511	-0.519899641	0.040210515	-0.785140521	-0.771604036	0.074248206	-0.909160872	0.360076332	-1.037994983	-0.761502545	-0.771247133	-0.965264955	-1.523163222	-0.09349063	-0.040582832	0.258619536	-0.176164928	-0.555170098	0.061285931	0.080363424	-0.884638008	-0.555367925	-0.999596973	-0.593426142	-1.182712108	-0.449099088	-0.439385051	-0.987454042	-1.385033698	-1.122431092	-0.990925167	-0.346925144	-0.336116073
2	DonnieDarko	Mystery	Drama	SciFi	-0.402834443	-0.634011733	-1.963886844	0.307848643	-0.828904137	-1.159276813	0.053429826	-0.32285648	-0.665505893	-0.412103709	-0.798566263	-0.212878045	0.045401024	0.082439364	2.762451931	0.497697009	0.078005449	-1.693947519	0.758091579	1.642995841	0.542615936	-1.699923554	-0.674032038	1.311571632	0.883759211	0.998880658	0.313371772	-2.072250637	-0.620387845	-0.028890209	-0.337094143	-0.062891594	-0.626423827	-0.900792046	-0.793070436	-1.169758649	-1.534500523	-0.294262984	-1.293389685	-1.035291004	-0.952329841	-2.182398572	-0.816670547	-0.0835032	-1.760510964
1	Dunkirk	War	Action	Drama	-0.010005516	-0.174890499	-0.472563878	-0.180887951	-0.206898579	-0.007272135	-0.322222505	0.195455367	-0.035419915	0.429763153	-0.030199903	-0.372363361	-0.303735091	0.314585858	-0.017350655	-0.335729803	0.031733433	-0.109445526	-0.219454823	-0.188850444	-0.451315182	-0.788659584	-0.457978263	-0.400705305	0.209073283	-0.072009345	-0.445317224	-0.295848002	-0.396240313	-0.175672808	0.010465122	0.115705895	0.018826986	-0.214001086	0.170812759	0.026555972	-0.116860913	-0.276153209	-0.379966229	-0.088074864	0.263334807	0.903537139	-0.163863642	0.064808915	0.204515549
2	EdgeOfTomorrow	SciFi	Action	Adventure	0.092204507	-0.721227041	-0.364424137	-0.191727906	-0.86347562	-0.198560763	-0.317996242	-0.067558952	-0.109139638	0.057063188	0.282316886	-0.799977212	-0.836775001	-0.547013158	1.353030531	0.062003056	0.076282385	-0.399723152	-0.726124022	-0.206321329	-0.340207163	0.292860029	0.644756872	0.245349779	-0.014913252	-0.308274709	-0.399733191	-1.142521944	-0.810148909	-0.522236685	-0.104222617	0.019225448	-0.118257514	-0.445531863	-0.333301456	-0.662161625	-0.810798967	-0.770030207	-0.490230573	-0.876730177	-0.696079818	-0.337635357	0.389393324	-0.640200855	0.014014754
1	EdwardScissorhands	Fantasy	Drama	Romance	-0.345915344	0.4370183	0.476018212	0.426460052	0.365491567	-0.028484285	0.809064655	2.36257524	1.393809002	1.331320016	3.510575187	1.962832012	1.865762622	1.687941175	1.9257227	0.299507885	-0.186652987	2.993962493	0.933124657	2.512669642	2.620950982	1.778755986	1.947982212	0.700783342	0.385565775	1.617028606	1.054525661	0.811341814	0.994021659	1.669719313	2.16441274	1.619112853	2.615961384	1.409124988	2.397118867	0.747164171	0.840737177	1.951447895	0.828877748	1.61547711	2.090313218	0.294548925	1.434678238	1.587001259	2.230391897
1	ElysiumI	SciFi	Action	Drama	-1.465271878	-0.57430165	-0.480432102	0.034217407	0.229108654	-0.341302554	0.114905701	-0.246532724	-0.219599442	-0.283110234	-0.414754183	-0.238595962	-0.269144546	-0.82291331	-0.608036705	0.054366039	-0.450751293	0.311801439	-0.50064582	-1.422287078	-1.279669902	0.098105405	-0.589639202	-0.543880701	-0.401448928	-0.459142376	-0.657400981	-0.192973143	-0.108907211	-0.950017787	-0.936716284	-0.724128859	-0.448457304	0.728645356	-0.301035808	-0.592687786	0.503023619	-0.499975533	0.187440254	0.828017721	-0.082884196	-0.202018339	-0.305735501	-0.800734291	-0.108390146
1	EnemyAtTheGates	War	Drama	NaN	-0.398844467	-0.224904496	0.035137372	0.697324841	0.41784617	0.420953237	0.379783402	0.174240531	0.109162357	-0.609704563	0.649398002	0.327150059	-0.034077195	-0.932827786	-0.533705384	-0.441229433	-1.391107063	-1.034868803	-0.69705865	-0.351203272	-0.885935362	-0.4976491	-0.530786851	-0.345793129	-0.450670699	-0.552859277	-0.867672792	-0.257759955	-0.505794531	0.598022169	-0.051100062	0.203554148	0.05158802	-0.1071024	-0.710978258	0.238236283	0.172209549	-0.229218207	-0.198371335	0.156435006	0.692887894	0.045157079	0.78243084	0.102522185	0.126648512
2	EternalSunshineOfTheSpotlessMind	Romance	Drama	SciFi	0.791166252	1.48135936	1.479529133	-0.357524172	1.211699965	1.038150968	2.108261317	2.206274296	-0.55404228	-1.079482651	-1.104554202	0.849606751	-1.45618147	-0.98168435	-2.089424006	-0.397503244	-0.110011292	-1.535922183	-0.713058467	-0.133155262	0.946299792	1.40954912	0.200258807	-0.099386603	0.301202955	1.825094989	1.679551927	0.0534109	-0.327268505	1.471878619	0.270914169	0.430467671	1.029945454	7.115304439	-0.465460529	0.113230773	-0.098354856	-0.21081749	-0.990492652	0.13200469	-0.197768987	-0.17776319	-0.153524911	-0.474487759	-0.562326327
1	ExMachina	Thriller	Drama	SciFi	-0.613448777	-0.624406341	-0.715883874	0.084853265	-0.761675002	-0.742829874	-1.526463382	-1.528515302	-0.105470304	-0.17748862	0.027257748	-0.829273599	-1.669171483	-0.96453573	-1.02204264	0.788948945	-0.354403716	0.179508729	1.416936974	-0.557546867	-0.542370657	0.124540646	-0.816954717	-1.783100077	-0.808680361	-0.355351329	-0.990667691	-0.800944308	-1.169424941	-1.122315303	-1.287107131	-0.340077039	-1.450961076	-0.424277403	-0.201835202	-0.746357008	-0.932108853	-0.938661359	-0.443461956	0.370692428	-0.361501455	2.115994334	1.28609758	0.828908981	0.478227301
1	FantasticBeastsAndWhereToFindThem	Adventure	Fantasy	NaN	-1.633944475	-1.082655257	0.103230976	2.182652747	2.372158526	-0.927779239	0.7618172	0.804536711	0.190723235	0.212212897	-0.585781112	-0.270186528	-0.705249919	0.541604929	0.19109604	0.743136976	1.570184621	-0.490902796	1.796227578	3.125032486	2.846300229	0.958464219	0.079854408	-0.048529728	0.135568207	0.222428107	0.070330917	0.383896321	-0.890909009	1.182081545	0.020075997	1.57197945	0.978005386	-0.024632819	0.676204215	0.017112306	-0.051933463	-0.048663917	-0.582736562	-0.350400558	1.136807629	-0.02785949	-1.432006348	-0.895696429	-0.464875339
2	FantasticFourI	Fantasy	Action	Adventure	-0.403479503	-0.076142126	-0.370730615	-0.706951817	-1.044849035	-0.987718464	-0.830623485	-0.186290194	-0.882895228	-1.020531457	-0.439385181	-0.641825398	0.203810885	-0.328996392	0.632574039	0.218012594	1.542780961	-0.814624586	0.324960726	-0.490999747	0.623062473	-0.46774051	-0.372305802	0.516777423	-0.346172181	-0.034378737	1.8336217	-0.00702072	0.044653113	0.694622764	1.493636256	1.187816443	0.293001024	-0.059250207	-1.991648276	0.60367697	-0.60757903	-0.763338538	-0.588757972	-0.725994532	-0.537503643	-1.314332285	0.858053956	-0.523722814	-1.215640667
2	FinalDestination	Horror	Thriller	NaN	1.362358205	0.433909946	-0.338528904	-0.328871687	-1.240085644	-0.865531194	-0.292013966	-0.743697351	-0.732686838	-0.600781912	-0.532279768	-1.322171803	-0.610247923	-0.668861419	-0.680553055	-0.121909326	-0.431205447	0.113777658	-0.471830424	-0.913000495	-0.806703631	-0.880158361	-1.352124104	-0.94421857	-1.068362719	-0.991269286	-0.039835404	0.093986871	0.002969677	0.020571142	-0.935634897	0.01203869	-0.512402531	-0.450841919	-0.987022513	-0.955699191	-0.282966197	-0.337009518	-0.74742519	-0.723582998	-0.819895373	-1.127579102	-1.067630348	-0.718554134	-1.059784713
2	FindingNemo2	Comedy	Adventure	NaN	1.013675328	1.299754795	1.217512808	-0.886984699	-0.734352286	-0.137694352	-0.462250143	-0.593561177	-0.42508097	-0.281665313	0.762916961	-1.260321498	-0.639642079	0.881112848	-0.387071751	0.916436998	-1.304879156	-1.061257578	0.505697798	1.088361387	-0.122887179	-0.48124152	0.808788165	0.251240261	-0.622214068	0.972240028	-0.752967547	0.218536906	1.039323674	1.640851236	0.882492358	-1.398869344	-0.798868884	-0.446623295	0.423536766	0.869603665	0.597175501	1.123981052	2.175038717	1.835069436	0.782082624	-0.750607246	1.494624615	2.559991794	-0.557848061
1	Flight(I)	Drama	Thriller	NaN	-1.073022224	-1.107347297	-0.612265758	0.192024852	-0.872860955	-0.342318461	0.03788317	-0.269575333	-0.537457826	-1.084236125	-1.147148971	-1.019210682	-1.385797421	-0.433639536	-0.991261461	-0.362913743	-0.881842821	-0.652813525	-0.847725902	-1.312863291	-1.080667102	-0.995394114	-1.328115008	-1.226581202	-1.302076313	-0.066265019	-0.303038689	-0.320891689	-0.553409247	-0.377342858	-0.908704472	-0.140237679	0.317625957	-0.049526968	0.296425385	-0.287992839	-0.036264351	0.021002997	-0.416789469	0.011304948	-0.325095553	0.030242592	0.926736024	-0.119179583	0.409157415
2	ForrestGump	Drama	Romance	NaN	-0.347957323	0.015475172	0.357347098	0.844299388	0.487037432	0.475128203	0.665327084	0.139718878	0.27814453	0.748041276	0.115070148	-0.078746915	0.691289659	0.145018448	0.361075427	1.26821976	-0.255175473	-0.211588655	-0.095980397	0.374490057	0.256592356	0.48826863	-0.16703521	0.451400243	1.004562837	0.202169529	0.046476647	-0.488882256	-0.092224864	-0.33246449	-0.488132094	-0.139797983	0.001673161	0.305739025	-0.232031814	0.050737134	0.036409763	0.178177617	-0.209575178	0.170608921	-0.383648245	-0.657576221	-0.807253946	-0.535527499	-0.657495993
1	GetOut(I)	Thriller	Horror	Mystery	-0.469151771	-0.213476966	-0.305219097	-0.749865619	-0.638717733	-0.798657383	1.001439313	-0.455273828	0.211336945	-0.537078827	-1.241565698	0.11481143	0.096564578	-0.128984239	0.479841461	0.460247894	-0.65575329	-0.461506262	-0.108170128	-0.428450451	-0.645975463	-0.601936778	-1.193076067	-0.700300727	-0.215673197	0.833834383	-0.418097265	-0.3382435	-0.975656524	-0.551076972	0.15472378	-0.312012297	-0.133814346	0.584419681	-0.063732953	-0.402100759	-0.627911277	1.07630497	0.322515604	0.796525055	-0.1131875	-0.965894486	0.028696343	1.408526758	0.995368599
2	Ghost	Fantasy	Drama	Romance	3.25545222	2.212342037	1.210507263	0.505261444	1.22068163	0.48857882	1.390835605	0.44645182	0.454500429	-0.437289631	0.073274188	0.070184854	1.318623942	-0.039584786	-0.220379936	0.233915935	3.058032126	3.831041128	6.39438304	4.407819715	3.330210747	1.219662999	1.425172131	0.799726417	0.853368096	-0.677666022	0.223218396	-0.073361822	-1.025912902	1.191685554	0.936935159	-1.864526236	-0.152555088	3.679109833	4.589292954	0.785754671	1.555564126	0.389719988	-0.448845394	2.551231081	0.32569423	0.502505574	1.28567531	1.000562997	0.135081069
1	GoneGirl	Thriller	Drama	Mystery	0.413410378	2.106699218	1.407874748	-0.192327773	0.759106205	-0.410695816	0.184705976	0.236078399	1.129932479	2.62746687	0.039189567	0.871189903	0.303385586	-0.268234826	1.405660113	1.29018685	1.082258638	0.682621915	0.052773404	0.564685576	1.153872196	1.362104233	1.533066374	1.513924879	1.48406299	1.438503784	0.574251237	1.69880922	0.997101937	1.44717856	1.039701593	2.280966703	1.380548472	1.921495559	1.06658273	1.909988418	0.929956877	1.077853002	1.797276067	0.351616701	-0.310917091	0.678793503	0.474417206	1.5553575	1.405110679
2	GoneWithTheWind	Romance	Drama	War	-0.189494621	0.284453349	1.179480579	1.706830943	2.050000749	1.976152001	2.908478442	1.533162814	1.785936924	1.800159961	2.402916207	1.327768503	0.942827536	0.596311659	1.162435637	1.009659803	1.1485086	1.102706087	0.81557693	1.196072381	1.197286391	-0.034874949	0.183691304	-0.219085119	1.90997714	1.312037514	-0.024125832	1.137185585	-0.435920073	0.611592129	0.395903306	0.751824888	0.916629454	0.776070466	0.920614374	0.51975961	0.817177356	1.649603677	0.810433355	0.682607137	1.707699065	1.240008409	1.420753915	2.046669028	1.359697789
1	GoodWillHunting	Drama	Romance	NaN	-0.094671607	-1.074100275	-0.582004331	-0.698343369	1.437625612	0.234656101	0.494791308	1.290650183	0.788760385	0.821879902	1.070961677	0.29991838	2.381273012	0.094714266	-0.123796884	-0.132554218	0.850055695	-0.318986504	0.335646056	-0.267749666	0.143494474	1.289987424	2.061577549	-0.070784646	0.013390852	-0.239073805	0.906118219	-0.020112823	-0.158889454	-0.185794934	0.011602966	-0.428258855	-0.156726415	0.359987961	1.455938509	1.238740691	0.404824331	-0.527175877	0.235913043	0.851483424	2.626411773	2.629599707	2.360022895	1.074312706	1.113153561
2	Gravity	Action	Drama	SciFi	-0.520337949	-0.99271746	-0.65366764	-0.534767318	-0.868680084	-1.507611888	-0.339866994	-0.147595304	-1.016493454	-0.658056682	-0.726660858	-0.832889512	-1.008458886	-1.054196351	-0.90977567	-1.472242727	-0.94162729	-1.318568339	-1.355849505	-0.828056524	-0.76674696	-0.921310527	-1.184748101	-1.185003178	-0.677262036	-1.325993736	-1.064789875	-1.144792373	-1.137391048	-0.784126083	-1.079689438	-0.598370714	-0.117401083	-0.326205083	-0.931139694	-1.513299331	-1.128717392	-1.131330918	-1.022011108	-1.047481555	-1.356891844	-0.778726405	-0.969516124	-0.764744145	-1.308980067
1	GreenBook	Drama	Comedy	NaN	0.285090363	0.28556642	0.059284937	0.382817942	-0.175484376	-0.153163239	-0.241808763	-1.274378885	-0.794364368	-0.393193174	1.241233826	-0.256039	0.466924491	1.186317132	0.100063316	-0.141412518	0.261039707	0.678734861	1.287849454	-0.068670746	0.971931647	0.351248146	0.680014185	0.21251348	0.637523548	0.91314252	0.582124143	1.287033935	0.621931074	0.583929382	1.53568003	0.53468576	0.498307872	0.801125958	0.661904774	0.145982791	0.543551394	0.867600658	0.209935334	0.56205504	0.462290295	0.61849683	0.506979432	1.082506546	0.347296091
1	GroundhogDay	Comedy	Fantasy	Romance	0.437163122	0.570487897	-0.111308276	-0.425909045	-0.368691099	-1.194685256	-0.942943283	-0.431861438	2.868115803	0.476981483	-0.739580181	0.853939428	-0.489254218	-0.693481579	-0.861301731	-0.996491767	-0.430001969	0.820662148	0.730407892	-0.645087464	-0.081423819	-0.526834923	0.102175023	-0.458945871	-0.219186774	0.16868174	0.487780641	1.945336491	1.767141492	-0.201606928	0.353822616	-0.10825105	0.153125564	-0.033171616	0.726700001	-1.067177288	-0.484734459	-0.125922774	0.120326438	-0.791770354	-0.737502218	-0.924603411	-0.334291976	0.111497861	0.231313269
1	GuardiansOfTheGalaxy	Action	Adventure	Comedy	-2.0882814	-0.714540369	-0.413968663	-0.291912803	-0.445496592	-0.501003229	-0.499814803	-0.33251726	0.892179509	0.306174948	0.076198962	0.20354573	-0.031056379	-0.803730777	0.657997386	0.746262713	0.629524781	0.116042337	0.100700588	-0.502807047	-1.087085235	-0.736486679	1.243049229	-1.287903081	-1.051661343	-0.98792722	-0.954505778	-0.837340142	-0.590058572	0.246131105	0.007846344	1.276316659	-0.281735227	-0.899031518	-0.56480724	0.489719456	0.651203908	-0.050453486	0.145434582	0.001708026	-0.084895097	-0.732476209	0.097842907	-0.820172159	-0.591910593
2	HacksawRidge	War	Drama	NaN	1.340819171	1.558276699	1.020078391	0.874052806	1.031799946	0.90942193	0.51940945	0.72143118	1.417665515	0.806191435	0.897840232	4.788807392	1.416334424	-0.018312908	0.343668203	0.485814835	0.441758764	0.171795531	0.118498868	-0.106395315	-0.170145328	-0.183812364	0.099444116	0.287062085	0.295280069	0.018312745	0.657849899	1.09752203	1.183648149	0.695437621	0.993149871	0.807853293	0.887707249	0.415475435	0.859740418	0.640590217	1.063903616	0.994023244	-0.22105868	0.408272988	0.225342766	0.503040574	0.533893808	0.683662484	0.528109081
2	Halloween(I)	Horror	Comedy	Thriller	-0.490425946	0.577834167	0.064646931	-0.031986771	-0.346828024	-0.274002062	-0.390244307	-0.186290194	-0.73993202	-0.156394883	-0.46547542	-0.37753048	-0.150405472	-0.433959334	-0.51711398	-0.573495954	-1.581246962	-1.05127527	1.24595805	-0.773003149	-0.036186865	0.591296795	0.750560021	0.780407787	0.822274265	0.40897005	-0.580474811	-0.639887039	0.398232126	-0.293021641	0.244001115	-1.088697591	-1.049284498	0.099771494	0.186106657	-0.82939928	-0.696598532	-0.447265604	-1.167814006	-0.101357988	-0.664794185	-0.236067261	-0.509839267	-0.734087968	-0.186064469
1	Hancock	Fantasy	Action	Drama	-0.363293526	-0.334265797	0.361014226	1.793599985	0.060374446	0.818796199	2.038977373	-0.155017327	1.65144532	-0.085103325	-0.521291424	0.164321629	1.817956615	1.742573285	-0.332426909	-0.072850025	2.755930378	0.329586647	0.468946805	-0.532144024	0.355140051	-0.275325674	-0.867994073	3.701146479	-1.012800659	1.415368249	-0.029493722	-1.421238388	-0.200687528	0.163359529	-0.397725601	3.096203745	0.43484124	0.903976854	0.566927075	0.704854544	-1.406439588	-0.209274948	-0.791148143	0.236955638	0.211723485	0.254937095	-0.994213587	0.048925312	0.799753059
2	Hannibal	Crime	Drama	Thriller	-0.04449702	-0.332633293	-0.20019541	0.055784401	-0.536502632	-0.790956803	-0.148461254	0.100722881	0.53887758	-0.751770882	-0.649113471	-1.037568396	-0.901280902	-0.638011599	-0.958210652	-0.388607612	-1.021592419	-0.178908612	-0.728241999	-0.37914395	-0.748601827	-0.46774051	0.597868496	-0.005429847	-0.690798551	-0.355356124	-1.052690605	-0.784839111	-0.907001717	0.217319079	-0.237154949	-0.806528923	-0.287810855	0.38480144	-0.881586522	-0.489299702	-0.700431581	0.03579713	0.045093768	0.386200069	-0.076405226	-0.215464306	-0.42370165	0.556351908	-0.238613
1	HappyDeathDay	Mystery	Comedy	Horror	0.499609234	0.877662553	-0.009610364	-0.294333444	0.279783701	-0.580616521	0.46210948	-0.041547533	-0.682811944	-1.053379679	-0.420666629	-0.332625757	-0.240010015	0.554359529	-0.064031165	-0.208615068	-0.897387743	-0.899270437	0.938078724	1.037810464	0.057259744	0.337456478	1.255070422	-0.110885574	-0.459948654	-1.17130451	-0.218606533	-0.276411428	1.013475259	0.215953134	0.112384687	-0.377916176	-1.107834204	-0.540434283	-0.093283874	1.093567122	0.577829103	-0.758716401	1.083787025	-0.332210701	0.399360937	-1.107467472	-0.699258626	0.391281768	0.53341654
2	HarryPotterAndTheDeathlyHallowsPart2	Adventure	Fantasy	NaN	-0.129627896	0.143035599	-0.169666254	-1.358783863	-0.264205353	-0.560894368	0.803773858	-0.394703778	0.110541278	-0.595803791	-1.071438216	-1.026292737	-0.232065121	0.59062992	0.401316456	0.67632961	2.008477811	-0.374257968	-0.475884578	-0.797127276	-0.022714063	0.096497104	0.078184654	-0.219398443	-0.569355613	-0.593606589	-0.031681647	-0.103816345	-0.308322803	0.862228964	0.758771352	0.662030854	-0.225180503	-0.854842742	-0.687794688	-0.98757612	-0.912572512	-0.672822601	0.329319186	-0.282533099	0.033812555	0.352312538	-0.570540449	-1.074891041	-1.062351981
1	He'sJustNotThatIntoYou	Romance	Drama	Comedy	0.725961332	1.149919754	-0.060010132	0.5566242	0.862179105	0.687601891	2.301254297	1.296968148	0.662402082	1.190434947	1.004075561	0.54616957	0.397850764	1.197403453	0.0264974	-0.354038378	0.330170334	1.286160062	0.411952316	0.598382925	1.569989947	0.162263061	0.571477008	-0.374249166	0.951140625	-0.074680121	0.724973441	0.577179897	4.049796838	1.066428369	1.137404186	1.41755514	2.17973534	2.53712987	1.4909613	0.926698645	1.615218081	0.174120896	0.377560382	1.051291328	2.265745471	1.614917785	0.268909395	1.84325295	0.899396824
2	HomeAlone	Comedy	NaN	NaN	0.83363429	1.097448756	-0.699347961	1.314990562	1.804871926	1.866061481	1.170993424	0.241656802	0.079100696	0.269139619	1.52862272	0.088553266	-0.295951242	0.91448907	-0.453709152	0.354081625	0.767935403	0.876060967	0.74796074	0.525682291	1.027845701	1.08849925	2.116684656	2.195157236	1.08930079	-0.095557244	-0.234592427	1.076257442	0.74720069	0.639886038	0.31855162	-0.072142901	0.140797984	-0.097782517	-0.687060393	0.813023711	0.360600227	0.839867835	1.778193702	1.664008003	1.529917177	1.446458324	1.515442481	0.911912123	0.025410946
2	HouseOfWax	Horror	Thriller	NaN	2.074137427	1.259041951	1.451239223	0.660598847	0.828580756	0.722894521	1.499265073	1.66867681	0.746224158	0.543289645	-0.652818184	1.834846865	0.714182471	-0.066197286	0.090314721	-0.49062472	-0.222426579	-0.371190408	-0.100302706	-0.332238102	0.462609148	0.477620901	0.368893629	0.137485938	0.881048738	-0.27001117	-0.168519814	-0.846289241	-0.148432459	1.41582305	0.451192976	0.602449502	-0.275810734	0.20441139	0.697856039	0.325644882	0.138361532	0.21488024	-0.247171849	-0.145159321	-0.523362818	-0.137163247	0.341919722	1.764169272	0.885750561
2	Inception	Action	Adventure	SciFi	-0.926684094	-0.64694562	-1.138462541	-0.43185126	-1.074941218	-1.419255695	-1.067931671	-1.049975991	-1.241952986	-1.100065392	-1.350493077	-1.106030046	-1.206300407	-0.810798306	-1.191197041	-1.743159505	-1.22218433	-0.571866466	-0.674760806	-0.548473373	0.109172084	-0.805483771	-0.704347709	-0.850588566	-1.065831887	-1.19746229	-1.461285802	-1.395828674	-1.101962869	-1.339039013	-0.58094022	-1.191702725	-0.926724073	-1.096405205	-1.599587668	-1.777778939	-1.596027057	-1.803306214	-1.496771772	-1.622179657	-1.741651315	-1.192712611	-1.598111175	-1.440388796	-0.172840093
2	IndependenceDay	SciFi	Action	Adventure	-1.265737203	-0.052374346	-0.287638301	-0.881363589	-0.901723386	-0.479933305	-0.935292025	-0.73019508	-1.172919845	-0.594680549	-0.073536873	-0.456454743	0.121570497	-0.199995322	-0.179964743	-0.926137347	-0.474346074	-0.237125821	-0.339738649	0.051621637	-0.17665361	-0.38185141	-0.597197313	-0.035459663	-0.844793587	-0.983213804	-0.996280194	-1.351304384	-0.63816673	-0.716728458	-0.538462153	-0.451491994	-0.95545484	-0.660586755	-0.332698183	-0.869739957	-0.536303856	-0.682884807	-0.843509942	-1.203087514	-1.629562429	-0.387723358	-0.855609036	0.353203299	-1.075294056
2	IndianaJonesAndTheRaidersOfTheLostArk?	Action	Adventure	NaN	-1.024850315	-0.255856119	-0.38091171	-0.611705592	-1.115856092	0.075219562	-0.479142447	-1.08332861	-1.169708009	-1.328332849	-1.435528515	-0.898660623	-1.319972902	-1.523574124	-0.460602376	-1.288600734	-0.193059799	1.656472784	-0.694299826	-0.948579173	-0.197079939	-0.169395784	-1.333655369	-1.143026786	-0.339699803	-0.734961116	-0.485565076	0.114532136	-1.330361982	-0.730199504	-0.983233262	-1.125571418	-0.010135522	-0.80998487	-1.223444968	-1.219064428	-1.05681233	-1.703152956	0.135314418	-0.935113909	0.102027248	-0.802937881	-0.863341839	-0.528444688	-1.338064317
1	IngloriousBastards	War	Adventure	Drama	-0.014576473	-0.071424353	0.297034706	0.977039437	0.899684406	0.702061643	0.823375305	0.151752593	0.237974673	0.697658885	0.515386757	1.871043442	0.155297255	-0.296286415	-0.512191558	0.065682904	-0.382154123	-0.489302571	-0.6759516	-0.333511919	-0.067194649	-0.76409908	-1.215538689	-0.665111816	-0.372579482	0.255153501	-0.112807002	0.293174625	1.48171238	-0.203811282	0.075912874	0.209816027	0.205801156	-0.029539519	-0.275787915	-0.530310369	0.373598413	0.638343755	-0.307066965	0.908484216	-0.006319427	-0.565021237	0.415320647	0.481192838	1.857963492
1	Insomnia	Mystery	Drama	Thriller	-0.273736938	-0.14578575	0.126997772	-0.108325179	-2.319872126	-0.634893078	-1.017943837	-0.979523822	1.471659646	4.171117086	-1.472996438	0.315451831	2.582174391	0.022008255	-0.028235899	0.261146807	2.303644624	-0.766800539	-0.801980325	0.394934813	1.8296341	1.705801116	1.710044768	4.894761177	-0.219186774	1.113901431	0.137277794	-0.439521632	-0.056123809	-1.248481548	-1.107610048	-0.148480718	-1.864547094	-0.295039943	-0.447786533	-0.513045143	-1.045327832	0.694704184	0.832530795	3.902802429	0.374337592	1.112667512	-1.131102671	-0.959138255	1.909543243
2	Interstellar	Adventure	Drama	SciFi	-1.136717447	-0.61613581	0.573657072	-0.471301357	-0.799565952	-0.865016467	-0.375442187	-0.693277249	-0.887150603	-0.459896843	-0.974744568	-0.574924047	-0.497218632	-0.758287521	-0.986077794	-1.342424104	-0.917728439	-1.003711467	-1.334359765	-1.581992817	-1.299062822	-0.891028927	-1.108652021	-1.202504532	-1.149576529	-1.223056186	-0.764980749	-0.777009312	-0.841873777	-0.922501054	-1.103314904	-1.306195552	-1.195230548	0.278643029	-0.338547098	-0.941916544	-1.288494485	-1.25331252	-1.045224561	-1.306308064	-1.512355962	-1.879577159	-1.922148865	-1.888994623	-1.377408265
1	IntoTheWild	Adventure	Drama	NaN	-0.738756232	-0.616739342	-0.40535675	-0.733443369	0.764332294	-1.137220782	-0.394694951	0.095921016	-0.186511165	0.409138751	0.192881709	-0.199307672	0.318079736	0.075846201	-0.074678079	-0.227824939	0.813172513	0.324088294	-0.041744731	-0.981492635	-0.723006801	-0.013482605	-1.013621651	-0.528031009	0.524127492	-0.038018088	-0.507897312	-0.101392078	-0.634612947	-0.468536194	-1.431326703	1.039296696	0.017164501	-0.696409464	-0.482050521	-0.207945011	-1.481558064	0.75590633	-1.414528398	-0.962748121	0.286460163	1.642661352	-1.371447682	-1.016618587	-1.057758608
1	IRobot	SciFi	Action	Mystery	-0.601077289	-0.90126671	-1.157216877	-0.228947908	-1.196353007	-1.10217671	-0.751382643	-0.725826387	-0.655356211	0.149981099	-0.49001207	0.397125472	-0.163464769	0.921871068	-0.291026315	-0.803955742	-0.805633226	-0.178044823	-0.695290639	0.03569403	0.067088129	0.055020371	-0.500871713	0.027451213	-0.434265203	-0.506770413	-0.658438321	-0.77674938	-0.252997424	-0.663126879	-1.003579826	-0.142173353	-0.021128075	0.168550717	0.308603947	2.234778501	0.218250078	0.461895592	-0.467936498	-0.359018101	0.128486183	0.433381402	0.220696822	-0.108681385	-0.282801892
2	IronMan	Action	Adventure	SciFi	-1.149409329	-0.312210498	-0.5856194	-0.547308073	0.081004884	-0.226057996	-0.697435636	-0.813020634	0.147106074	-0.882879003	-1.024446851	-0.243998436	-0.990870804	-0.462122853	0.086020206	0.255915024	-0.221711747	-0.643351152	-0.929131668	-0.78925411	-0.567414349	-0.923630937	-0.295798786	-0.475374763	1.137883249	0.746964643	-0.806664568	-0.565390957	-0.757953651	-0.238110639	-0.551855708	0.184237843	-0.176928129	0.181628925	-0.81476939	-0.323502297	-0.50373515	-0.772928649	-0.028469687	-0.248299158	-0.172525196	-0.519016704	-0.256171666	-0.413077676	-0.624026188
1	Jaws	Adventure	Thriller	NaN	0.721142603	0.038761445	0.376440556	-0.565177061	0.852505433	-0.270392203	-0.925526361	-1.02229792	0.490258906	1.138243769	-1.681759867	-0.474122438	0.609102953	-0.485494736	0.503239006	0.157572431	-1.236233974	-1.828080212	0.920848571	-0.461540288	-1.023675664	-0.472260224	-0.382880915	-1.453262226	-1.593993753	0.151501507	-0.470698059	-1.095058826	-0.820760417	-0.121699127	-1.628230194	-1.629343899	-0.380406243	-0.783296975	-0.920276078	0.89130313	1.466939159	0.992936328	0.095117791	-1.043903134	-0.378405924	0.759218184	0.459247189	1.115739694	-0.445109091
1	JurassicPark	Action	Adventure	SciFi	-0.776653313	-0.861457515	-1.167009767	-0.995125954	-0.783127919	0.055687046	-0.95590956	-1.120755681	-1.188260348	-0.847527482	-1.309426739	-0.983420628	-0.239146227	-0.445200224	-0.455455375	-0.675481063	-1.175446606	-0.590083569	-0.231458208	-0.474773283	-0.734898157	-0.306387203	-0.190110076	0.079556905	-0.657739231	-0.244099371	-0.122084166	-0.392818684	-0.286327227	-0.375157346	-0.397912346	-0.614427203	-0.698369134	-1.010927066	-1.014994558	0.165854597	-0.636998288	-0.966745508	-0.551554572	-0.890121573	-0.347290733	-0.183156862	-0.80943391	-0.195465113	-0.083410192
2	JusticeLeague	Fantasy	Action	Adventure	-0.310972725	-0.148209772	0.069235488	0.046271212	1.150961993	-0.368589832	-0.305228209	-0.320578632	-0.740487094	-0.357850618	0.168930013	-0.255418517	-0.023853269	-0.090656482	-0.762336758	-0.812094604	-0.491395344	0.253794641	0.100796034	-0.282255498	-0.998450577	0.13144859	0.127861156	-0.092900807	0.373841525	-0.690977226	0.688290593	0.257786691	-0.236923159	-0.684317872	-0.508769633	0.108301817	0.549683703	0.083722692	0.294351636	-0.646997978	-1.238366998	-0.605384413	-0.884222191	1.098217812	0.393113166	-0.739021769	-0.087997721	0.059773278	-0.136646244
2	KillBillVol.1	Action	Crime	Drama	2.008050782	0.883714362	0.585987427	2.475529137	1.149332895	1.021320765	1.311084807	-0.01837286	-0.555659008	-0.155271641	0.308080054	-0.443451362	-1.025051416	-0.569585547	-0.212776306	-0.88616567	-1.076901188	-0.274955379	0.030493739	-0.121024609	-0.884704066	-1.104734377	-1.011187243	-0.80070747	-0.897983322	-0.653375387	-0.792998871	-1.108847442	-0.130494077	-1.352119117	-0.253592888	-0.641967848	-0.665064014	-0.216933718	-0.024647499	-0.412474206	-0.048691241	-0.848760243	-0.349950942	0.352271261	-0.875367193	-0.119038761	-0.147231518	-0.252060736	-0.306323467
1	KnivesOut	Comedy	Crime	Drama	-1.133399017	-0.759398785	-0.429043228	-0.340897262	-0.323458394	0.667825557	-0.476114581	0.253769756	-0.181340209	0.079359268	0.433247789	0.404095198	-0.350223456	0.363211102	0.202480859	-0.432445797	-1.17706298	-0.224152365	-0.734250509	-1.278845528	-0.928404098	-0.944756846	-0.883261145	-0.902618166	-0.080783564	-0.334598873	-0.613121549	0.370942141	-0.730614939	-0.464739808	-0.47150741	-0.7333271	-1.488563469	0.527930936	-0.603704171	-0.550925089	-0.451610572	0.229301089	-0.504659235	-0.036143216	-1.052433975	-1.28463433	-0.335853844	-0.838185235	-0.682455113
1	KnockedUp	Romance	Comedy	NaN	0.812211452	0.460414231	-1.104453667	-0.644945298	-0.107066575	0.746538078	-0.361686752	0.429521155	0.682378917	-1.6662793	0.645756187	0.804669934	2.446457255	1.86677206	-0.869323812	2.230958549	1.20810636	1.940233228	1.964006812	1.156780037	-1.690065423	0.188533596	-1.126317089	1.289647942	2.294267297	1.642532837	1.092051064	-0.624619991	0.213021698	-0.642392771	0.849373277	0.200991781	0.929546461	0.39269297	0.849503639	-1.368664488	-0.658458478	-0.23529725	-0.635971858	1.573398301	-0.45670738	1.026614414	-0.546998947	0.250571974	-0.445114299
2	LAConfidential	Crime	Drama	Mystery	0.749986626	2.014256598	-0.017575268	0.875033766	-0.113333558	-0.012947672	0.251032174	-0.224509652	0.352670571	-0.793204254	0.458683886	-0.049926588	-0.837711991	-0.178914789	-0.616231575	0.560115757	0.02079224	-0.834901495	-1.23000758	0.97483493	0.104565716	0.958633769	1.04119097	0.348084068	-0.413791356	-0.147778823	-1.010808831	-0.468803807	0.146805693	-0.232646858	-0.050296623	-0.638051015	-0.755931425	1.930597156	-0.897285743	-0.847762469	-0.306526019	-1.206882548	0.82764113	0.358954655	-0.423398479	0.825225162	0.825966783	-0.933533146	-0.229185619
2	LaLaLand	Comedy	Drama	NaN	-0.201188583	3.591099138	-0.320060888	0.402041924	0.27064273	1.357039623	-0.287577345	-0.292420373	-0.190854768	0.749744595	-0.382210572	2.771491457	1.015775618	3.336962126	1.564612176	-0.044917848	-0.941109837	0.129093313	1.717160677	1.49095113	0.999762246	0.323877959	0.921702075	0.717115104	-0.177903571	0.471572652	-1.154975414	0.71697576	0.774252308	-0.611381103	0.07005428	0.410337675	-0.090423482	0.264373737	1.829152039	0.781999082	2.287915676	3.729697126	0.179710302	0.698030128	1.698844651	-0.104222539	-0.713803684	0.581915867	1.181353627
2	LaraCroftTombRaider?	Fantasy	Action	Adventure	0.206119599	0.214997709	0.481305837	0.123350632	-0.06703401	-0.580562339	-0.076997246	-0.466747589	0.443019154	-0.224754411	-0.868125558	-1.106345636	-1.131527634	-0.55442447	0.041402163	0.602951316	0.613302369	0.16074899	-0.201433838	-0.446910994	0.02765366	-0.824996535	-0.254393031	-1.203252032	-1.473913448	-0.196193228	-1.559265426	-0.448831454	-1.11806704	-0.462248135	-0.722869337	-0.130902981	-1.248714713	-1.078777623	-0.778169607	0.006998651	0.181555352	0.846784572	-0.231392958	-0.148003947	0.885859071	-1.091006399	-1.206976509	-1.670639316	-0.087295731
1	LesMiserables	Drama	Romance	NaN	-0.121365998	1.017052039	0.878457794	0.362937633	1.259051939	0.366358363	0.584518127	0.739323275	0.601016697	0.211395514	0.400584671	0.236458031	0.932393762	-0.159418321	0.105613645	0.696366114	0.757095567	0.834366504	-0.349774043	-0.106253235	0.108017744	0.469622993	-0.126706212	-0.196149841	-1.181589173	0.312817326	-0.791933447	0.838258074	1.075250281	0.279408359	0.868321421	0.772303608	0.452508924	1.846969707	0.381632899	0.214244267	0.134552898	0.162549085	0.723188453	1.025227073	1.329300277	0.920411473	0.410068675	0.904438394	2.205078599
1	LiarLiar	Fantasy	Comedy	NaN	-0.070547205	0.999275881	-0.876609828	1.689787654	-0.74698068	-1.054713507	-0.849052032	0.45034508	0.722572146	0.664378242	1.188235668	-0.271930832	2.398490202	1.911724959	4.393753563	4.120752272	0.606890222	0.174220786	1.014694044	2.364338596	4.058698526	-0.100403536	0.85148915	-0.631226331	0.324086113	-0.881350318	3.670527323	1.302911027	2.366968283	2.110523996	2.389475703	-0.134481198	2.460307428	-0.182505669	-0.192748412	3.069102654	5.528804684	1.456489471	1.146500581	0.768398693	0.612048617	1.643491148	-0.122965824	0.185572649	0.843962785
1	LifeIsBeautiful	Comedy	Drama	Romance	-0.181924774	0.051302047	-0.473429531	3.007406776	1.623729179	0.919648733	0.887303433	0.185859035	1.78892264	1.465159777	2.570043438	-1.077770292	-1.755701039	-0.09225014	0.338611492	0.180968795	-0.241401627	0.404356502	2.141380119	0.296133677	0.233154297	-0.070407749	1.663286434	2.779225748	2.441066105	0.304085759	0.756841042	1.055614569	0.709838615	1.264019424	1.286227249	1.34962967	1.171392718	1.702203061	3.143121751	-1.491832311	1.028097571	1.472655972	0.341554272	2.038179664	1.528728918	-1.337885383	-0.941387724	0.313741187	-0.680304003
2	LifeOfPi	Adventure	Drama	Fantasy	-0.156028379	-0.343509234	-0.662635779	-0.30438722	-0.759076374	-0.537711356	-0.367493879	-0.675546801	-0.719972713	-0.023499067	-1.306558573	-0.565862868	-0.939155792	-0.985013444	-0.965911447	-0.563357707	-0.772233515	-0.558018146	-0.794831016	-0.915964569	-0.086103845	-0.709300575	-0.474218058	-0.741131251	-0.68908139	-0.083800077	0.12833584	-0.230652724	-0.330712136	-0.691929485	-0.54137625	-0.677030834	-0.883887371	-0.464722092	-0.675677397	-0.280344928	-0.948124649	-1.254827614	-1.012306063	-1.113163869	-0.760197435	-1.150993536	-1.14510617	-1.001753427	-0.585837484
1	LimitlessI	SciFi	Thriller	NaN	-0.60620445	-1.803579893	-1.381629337	-0.734518896	-0.985311983	-0.384783399	-1.915226691	-1.285717413	-1.179682404	-0.242425689	-0.925949278	-1.657002173	-0.299533276	-2.002796869	-0.640779519	-1.590411166	-0.688929482	-1.087371711	-1.422524877	-1.038709048	0.019413867	-1.229862152	0.096406307	-0.18866141	-1.66680034	-1.539528257	-2.320961348	-1.529672617	-0.764936611	0.393747402	-0.934082305	-1.112567531	-0.940830512	-1.013341979	-1.988663492	-0.337499159	-1.376676088	-0.763333049	-0.642395716	-1.40553334	-0.612660782	-1.006865652	-0.743860799	-0.651496319	-1.855108737
1	LittleMissSunshine	Comedy	Drama	NaN	-0.083213456	0.32326078	0.289962229	-0.233182266	1.269576202	2.363443069	1.901614256	5.308769843	1.806942108	3.357262708	0.395754077	1.211551122	2.078639903	2.55812143	0.617600526	2.012786253	2.532822869	1.632614471	0.525527699	2.414267309	0.753904217	2.013968106	0.414257899	1.247944588	1.650120424	-0.538682108	-0.646397939	1.143312562	0.76546305	0.140430489	0.578826949	2.235809406	1.142661951	1.384933152	1.148165896	1.073234983	0.817216418	2.373506104	1.533273498	0.865371892	0.168193403	2.014338891	1.640222998	1.455611765	1.780476675
1	Looper	SciFi	Action	Drama	-0.277299721	-0.553112073	-0.949513609	1.03413269	-0.124456118	0.012571927	1.03832828	1.430073288	-0.445117403	-0.344841055	0.128335412	-0.323960402	-0.38822035	-0.418097367	-1.261578967	-1.059240101	-1.307082864	-1.26350064	-0.377562265	-0.818066862	0.986135532	0.288165921	-0.287782923	-0.750709997	-0.727419	-0.813943197	-0.907977721	2.265912654	0.439898616	1.61689491	-0.300292269	0.46811981	0.830255791	0.224085645	0.064839478	-1.917394327	-0.195787534	-1.547296359	-0.252341173	1.158171503	-0.456169706	-0.855540382	1.701098366	-0.290231791	0.778471138
2	LostInTranslation	Comedy	Drama	NaN	0.467971375	-0.086537386	1.013348011	1.480878572	-0.943488851	1.806996613	0.646547942	0.489821792	0.204635152	3.625569768	1.305641746	1.758805704	2.236029812	2.282311886	-0.310450174	1.526678388	0.383515984	0.843336627	0.370010916	3.226825132	1.851181789	0.822882486	1.121620089	-0.433868355	1.311971715	-0.004074781	-0.493886439	1.651310561	-0.948706585	-0.021881496	1.811016595	2.524664488	0.445254443	-0.019944405	-0.590036281	0.900090479	0.025909163	1.315058663	0.798879939	-0.14226548	0.174521826	1.505417497	0.045402364	0.155069753	0.057490082
2	LoveActually	Comedy	Drama	Romance	2.895622187	2.484856481	1.697236497	3.125199543	2.166812858	0.610704459	-0.339137757	0.066660812	0.956030593	-0.00295904	0.878755612	0.429925444	0.965002964	1.134563201	0.182928669	0.461858494	1.553866187	2.213356877	0.379114127	0.554088401	1.083748761	1.533054061	0.859372889	0.394348516	0.607491716	2.04045446	1.275469834	0.606743223	0.167649903	1.216032352	0.110986268	0.11931949	0.812331178	0.828127047	0.107200512	0.368086684	1.221698265	1.808842339	1.295912829	1.77165101	0.919350781	1.916819872	3.471857418	1.051666227	1.736694566
2	Lucy	SciFi	Action	Thriller	-0.251719448	-0.716787948	-0.541436868	-0.716724714	-0.214150229	-0.546156935	-0.255526589	-0.531538419	0.242099752	-1.286027777	-0.855294293	-0.968967673	-1.157816058	-0.515214604	-0.953706224	-1.030319699	-0.555863561	-0.879574925	-0.758298184	-0.269380151	-0.997230274	-0.825035289	-1.061586786	-0.645965962	-1.135374283	-1.026991512	-1.117336311	-0.851891049	-1.468007536	-0.970864938	-0.937211376	-0.333163197	-0.791407852	-0.914145484	-1.081184852	-0.601766831	-0.504799615	-0.729408099	-1.305358221	-1.314108638	-1.29227419	-1.25424306	-1.309706662	-1.731679057	-1.354695049
2	MadMaxFuryRoad	Action	Adventure	SciFi	-0.340541265	0.080423286	-0.473679411	-0.443834491	-0.365267109	-0.080261709	0.056031241	-0.332802519	-0.093252824	-0.261979583	-0.32670277	-0.478417672	-0.84145019	-0.446756572	-0.066451126	0.786826367	-0.964432555	-0.344440613	-0.322908458	-0.348268595	-0.766356683	-0.529248344	-0.628715623	-0.058582935	0.961327355	-0.742311743	-0.686926643	-0.50256849	-0.774760604	-0.415292587	-1.035613179	-0.91723632	-1.060317354	-0.253491958	-0.739134113	-1.03227401	-0.423148354	-0.235975749	0.780977386	0.069742817	0.025553884	0.109892068	0.18873633	-0.268726174	-0.03232004
1	Maleficent?	Adventure	Fantasy	NaN	0.274214047	0.404601546	0.424309552	0.168319508	0.563225165	0.102432341	0.81730045	0.135878443	0.199522625	1.613738787	1.364722175	0.734362884	0.110336378	0.586920266	0.475734859	1.312159273	1.390921901	1.224046387	1.026501993	1.562681704	1.905573212	1.862920522	0.881731997	0.953389197	1.025063103	0.820959997	1.042408272	1.686486305	0.810600584	0.742605126	0.351727159	0.642133341	0.160244023	0.816529391	0.129629992	-0.203282429	0.61955318	0.978164154	1.489157274	2.130196915	1.784242327	-0.072597493	0.882798925	0.967134391	0.428251767
1	ManOf Steel	SciFi	Action	Adventure	-0.391325883	-0.955788233	-1.39218897	-1.131352996	-0.718795839	0.116323184	-1.007055632	-1.298965064	-0.375365002	0.24755018	0.358788711	0.565104975	-0.421341968	-0.285258724	0.116929716	-0.346945338	-0.646529827	-0.501750001	-0.717324872	-0.295846141	-0.176032464	0.068967056	-1.262441111	0.2833962	0.789553094	-0.238522867	-0.899073818	-0.412488667	-0.810183799	-0.509641727	-0.194707283	0.65025003	1.684556563	1.111951671	0.305606437	-0.569115084	-0.694943241	-0.57869459	-1.226267129	-0.242413046	-0.291980215	0.318214482	-0.09067913	0.023027015	-0.157376064
1	MarriageStory	Romance	Comedy	Drama	0.142961785	0.876871035	1.191953723	0.195638171	0.9291163	1.248382887	0.633244456	-0.941149584	0.125995718	0.389943451	1.497249018	0.77504191	1.394051632	1.428366696	3.816977709	0.443379259	0.795163022	0.344320906	0.254594801	0.849692246	0.700331826	1.971979817	1.063839294	0.072498175	0.866106792	1.433555417	1.893343443	0.707124854	0.64835268	1.210968934	0.986965558	1.652039522	0.232662887	1.543076962	0.219701389	0.746279967	1.231883921	1.667993415	0.565596175	0.506506091	2.638756767	2.511190033	0.495414537	0.203090905	0.399219602
1	MeBeforeYou	Romance	Drama	NaN	1.366074778	1.077695453	0.115497374	0.722554554	0.997639342	3.986635851	1.882515116	1.013182728	1.46001477	0.678152452	1.099152721	0.460623264	0.594320961	0.494157608	0.668282223	0.60383128	0.785155378	1.129865074	0.97746128	1.745084405	0.592835244	0.852553707	1.406669585	3.034895459	1.717945658	2.360213935	1.292201344	2.175610032	1.684073676	1.926992758	1.350042064	1.187326207	0.318769545	0.300703725	0.829982121	0.314610561	0.865439588	1.079713933	0.429061355	0.836054528	1.216119912	1.087036649	1.031337357	1.33179373	0.866499954
1	MeetJoeBlack	Fantasy	Drama	Romance	-0.515707185	-0.852818434	0.301225391	1.053317858	1.093186674	0.112130872	-0.047407029	0.008108708	1.341427508	-0.6036032	0.842665791	0.540301734	0.564566651	0.743527875	0.304646322	1.060132379	0.236810113	-0.541794404	0.521555356	0.586105292	0.234264113	1.014115318	0.560031126	1.37879742	0.072191742	0.066007911	0.412145482	0.75694699	-0.764936611	-0.28935714	0.07970424	-0.534205404	-0.106227167	0.207144716	-0.723722388	0.462286337	0.472090672	0.272551556	0.53072618	0.523253949	0.81676797	0.055070955	0.117953473	0.542278871	0.652368205
1	Memento	Thriller	Mystery	NaN	-0.192860896	-1.057184891	-1.274141066	-1.268810119	-0.9716809	-0.794769843	-1.027798106	-0.829887908	-0.671605284	-0.423647257	-0.769771394	-1.303760599	-1.159890124	-1.387750702	-0.890315146	-1.145429597	-0.689201012	-1.363961593	0.634971664	-1.014254219	-0.922692861	-0.283144343	-0.297291682	-0.729721801	-1.15907111	-0.274734176	-1.117073579	-0.743180973	-0.093226702	-0.590185399	-0.059312517	-1.131514896	-1.302642206	-0.131806736	-0.047015709	-0.909574724	-1.070015595	-1.116927087	-1.019751986	-1.232303496	-0.420925179	-1.195081896	-0.60431142	-0.785997723	-1.665824646
2	MinorityReport	Crime	Action	Mystery	-0.686421761	-1.033085664	0.775486688	1.182067025	2.835997388	2.419162215	0.570991535	0.03607468	-0.591399955	-0.85953351	-0.608707565	-1.144601572	-0.943230722	-0.620006987	-0.283353937	-0.028595858	-0.745245951	0.197930705	-0.327644364	-0.310901674	-0.844395596	0.99170083	-0.584827603	0.83995715	0.295385741	-0.560852424	0.78110753	0.284973494	-0.615298907	0.80120418	-0.786690667	0.549413053	0.104837925	-0.458244677	-0.592501214	-0.406225526	0.548336602	-0.524870298	-0.546114328	-0.342132441	-1.159802084	-0.696538409	-0.385005966	-0.392965989	-0.980839517
1	Moon	Mystery	Drama	SciFi	-0.546754665	-0.820201327	-1.743302892	-1.307756327	-1.408250388	-0.66465917	-1.272475162	-1.101586787	-1.098862988	-1.164496212	-1.47846608	-1.351254231	-0.272297126	-1.64330639	-1.12418977	-0.948952402	-0.918416598	-1.542448778	-1.546074297	-1.249596739	-1.263750997	-0.789042282	-0.039821749	0.206224631	-0.738134087	-0.97534053	0.07694905	-1.322209466	-1.381665056	-1.556375043	-1.127035914	-1.496083124	-1.161159677	-0.867489121	-1.349169765	-0.313215447	0.274822946	-0.988022709	-0.663938206	-0.309497987	-1.647445464	-0.608651025	-1.165359251	-0.996902962	-0.718096861
1	MurderOnTheOrientExpress	Mystery	Comedy	Drama	-0.128315562	1.515369867	-0.093557919	-0.528331094	-0.866203278	2.453032574	1.362214942	0.185862204	0.223186323	-1.24357294	-0.684380581	0.50024854	1.343215047	0.095327212	0.401706033	-1.362265416	-1.683807173	-1.283147425	-0.801981234	-0.48986311	-1.499227658	0.07732344	-0.550579426	0.042085209	-0.882744967	-1.228378558	-0.934302579	0.333389873	0.013307049	4.859159232	0.263522525	0.482518594	-1.150435136	-0.398201659	1.631811267	0.444470078	-1.383163462	1.64423607	-0.311563359	-0.92771985	-0.652732545	-0.891150631	1.216359839	-0.583137159	1.177624343
2	MysticRiver	Crime	Drama	Mystery	2.136490411	1.829668178	0.907513703	-0.292180979	0.35381396	-1.936028251	1.958244909	-1.147920286	-0.406647826	-1.467386454	0.104434035	-0.16324482	0.358043332	-1.840150414	-1.414832661	-0.673427815	1.353932027	-0.598870968	0.757318926	0.827816895	0.863379668	0.319445442	-1.215157403	0.695376275	-1.766286332	0.687310923	1.477497291	0.535781691	2.009381918	1.772834054	0.311524781	-0.657795392	0.7295243	-1.068511515	-0.061555516	0.723400043	0.667952133	0.232078762	1.173998936	1.825182146	0.334173349	-0.089226164	0.561056268	1.859712642	0.811690935
2	NoCountryForOldMen	Crime	Drama	Thriller	-0.944380106	0.218732681	1.292662529	-0.819979521	0.254273897	-0.681739963	-0.820845072	-0.606889124	0.181900474	1.183737686	0.686030006	0.186851551	-0.440960195	0.239054967	0.389225814	-1.29562071	-0.829046632	0.206236375	-0.437392845	-1.103803527	0.446569313	-0.041758672	-1.332893315	-1.522517454	-0.053456921	-0.19985176	-0.040428816	-0.946999766	-1.056536247	0.070338653	-0.857397256	-1.501339767	-1.056473487	-0.122705138	0.159407141	-0.520579565	-0.014149858	-0.395829232	-0.354040956	-0.553707646	-1.095609193	-0.912056026	-1.600855924	-1.223162007	-1.636558099
1	NoMan'sLand	War	Comedy	Drama	-0.174260945	-0.320562654	-1.565022915	-0.98419496	-0.4462751	-1.154045566	-1.75537195	-1.301167899	-1.151479366	-1.304842863	-0.003807751	1.207459149	4.231086352	2.862755407	1.825271376	2.597215379	1.199469699	0.725207853	1.797522908	1.446166677	2.635578125	1.226033228	-1.021949618	-0.420547632	-0.376922579	0.800744574	0.266614504	1.656445552	0.213021698	-0.53354577	0.442945778	2.023491773	3.906573843	-0.968845229	-0.965710031	0.660124749	-0.695436411	-1.026163575	1.400260634	-0.613174108	1.052500356	-0.173210231	-1.824901876	-0.549847431	1.257637281
2	NowYouSeeMe(I)	Thriller	Crime	Mystery	-1.614580704	-0.714530475	-0.796112987	-0.580646581	0.209328807	-0.449279986	-0.68272977	-0.391851186	-0.826973528	-0.992571709	-0.49157195	-0.342922551	-0.422156954	-1.209085579	-0.356456944	-1.047633115	-0.584499506	-0.595892001	-1.061523414	-0.833186085	0.004924146	-0.7868672	-1.09829538	-0.237172835	-0.177478244	0.116906089	-0.619997885	-0.483614647	-0.548619365	0.214370522	-0.709859697	-0.200723693	-0.685240539	-1.156092322	-1.264190835	-1.315255819	-0.839773885	-0.744758864	-1.028797211	-1.070671654	-0.922924453	-1.209728884	-0.873634648	-1.140066279	-0.725128333
2	OblivionI	SciFi	Action	Adventure	0.03457627	-0.449670662	-0.943935946	-0.477031854	-0.112576676	-0.643318338	-1.173065546	0.480556149	0.644224857	-0.348980701	-0.634621689	-0.70546066	-1.288602772	-1.121449278	-1.190101642	-0.940046105	-0.417634314	-0.975050261	-0.92530022	-1.354485739	-0.886457564	-1.18494598	-0.500372347	-0.46388922	0.271186974	-0.958899675	-0.82037647	0.535617244	-0.055151876	0.327918259	-0.555802985	-1.810262681	0.274305622	-1.483381581	-1.77098537	-1.056489355	-0.486523053	-1.7744217	-1.341697737	-0.881976494	-0.810012926	-1.612653694	-2.223685946	-1.936493695	-1.782417383
2	Ocean'sEleven	Crime	Thriller	NaN	-0.640349074	-0.676342241	-0.954921712	0.084232932	0.312607867	-0.64626447	-0.976867491	-0.368021473	1.712439232	1.402811964	0.062524859	0.133752183	-0.784742778	-0.256764747	-0.239162138	2.676380099	3.203932477	0.207935715	-0.271108921	-0.577209206	-0.999868766	-0.992422148	-1.276714652	-0.676694042	-1.464023127	-0.41012381	-0.725611691	-0.851312832	0.067854882	-0.985786714	-0.255151995	-0.028019143	0.429969654	0.027086841	-1.369802152	0.610545505	0.867690589	-0.706121751	-0.851746777	-0.31893742	-1.184916834	-2.02355164	-0.014892384	-0.241007024	-0.254327037
2	Orphan	Horror	Mystery	Thriller	2.788232031	2.368106037	1.808276624	0.996171675	0.200231807	-0.23818116	-0.205614612	-0.401491892	0.401464532	0.374481742	0.361851862	0.106434921	1.112481276	0.938857657	1.102106177	0.156164489	0.235060376	0.727760462	1.039750712	0.137207416	0.212694437	0.280686351	1.043282065	0.537036023	0.607496999	0.471088364	0.65075613	-0.025141718	0.061504924	0.203301654	0.124501424	0.338636883	0.600978929	0.085767942	-0.148817927	0.268987446	0.350033708	0.273293733	0.170944736	0.068684695	0.283433059	-3.94949E-05	0.606254896	0.175906695	-0.08591027
2	PacificRim	SciFi	Action	Adventure	-1.024518814	-0.201521757	-0.646415933	-0.879020578	0.394397248	-0.284682637	-0.718726313	-0.502357453	-0.81302071	-1.051539251	-1.025396617	-0.882918562	-0.579878713	-0.617560534	-0.852063252	0.405354168	-0.596235548	-0.72097539	-0.038240525	-0.795216552	0.25472892	-0.368660433	0.427231009	0.411697684	-0.954739469	-0.730564165	-0.425444706	0.290920109	-0.474627901	-0.964755866	-0.650817747	-0.508157199	-0.633768989	-1.093837966	-0.492169472	-0.732073008	-0.626666147	-1.025334664	-0.635967926	-0.598601552	-1.396077521	-0.609595464	-0.71040653	-0.77905379	-1.531716253
1	Pan'sLabyrinth	Fantasy	Drama	War	0.883834509	-1.710565897	-0.126867726	-0.560603955	-1.071639051	-0.451968755	-1.100352146	2.674934128	0.42393628	-0.507579236	0.656323111	-0.797318767	-0.406447732	-1.078474328	0.230924575	-0.162867629	-0.042192968	0.617477777	0.706123876	0.486130285	-1.289487293	-0.802993811	1.133490433	-0.452166446	0.364574137	-0.3225636	0.047595524	-0.391444756	0.325855565	0.013515328	-1.02921172	0.482523648	0.620540838	0.894633243	-0.165290091	-0.438202726	0.310218831	0.468526876	-0.457344409	0.108558673	0.143213072	0.890997396	-0.110953324	0.174764804	-0.679684192
2	Passengers(I)	SciFi	Drama	Romance	-0.662387924	-0.385871073	-1.12638504	-0.750465486	-0.944216899	0.494234039	1.708685021	1.203630262	-0.178553735	0.904609538	1.520691237	-0.282676941	-0.306511899	-0.288739189	-0.211149249	-0.449314431	-0.015168062	-0.929342499	-0.966991644	-0.852523602	-0.351970442	-0.13224015	-1.264422969	-0.994780025	-0.405860712	-0.411044437	-0.23817555	0.048557061	1.296272676	-1.440469873	-0.588214605	-2.199205235	-1.049289536	-0.918340381	-0.793673708	-0.791296459	-1.438925774	-0.650639637	-1.334038574	-0.463846012	0.493980797	-1.14630519	-0.555681855	-1.295085718	-1.328772357
1	PathsOfGlory	War	Drama	NaN	-0.150218564	0.371429552	0.47540095	-0.675425615	2.431180898	3.118932915	1.280997382	-2.200031446	1.082943971	-0.876314105	-0.12464179	1.193241549	1.022549763	-0.033817767	1.930021798	0.679161493	-1.285952119	-0.777171552	0.142473823	-0.193999603	1.213155824	0.750140765	-2.022283535	2.931579284	-0.027688933	1.166847044	0.810764557	1.685276824	-0.98227015	1.684777682	0.215785186	-0.07362119	2.423611845	0.756073526	-0.192753125	0.389243777	2.12424694	0.220666146	0.541873217	3.704052648	2.662538085	1.934110742	1.339636022	1.209374768	-0.291838635
2	PearlHarbor	War	Action	NaN	-0.064258935	-0.090049743	-0.106572468	1.491132775	2.262612483	1.663347278	1.580928208	0.511274345	0.455207419	-0.305680533	-0.513328492	-0.343756993	-0.556327081	0.070670808	0.142059734	-0.115813578	0.313553165	0.265699434	0.157036051	-0.138441601	0.641345028	0.706459884	-0.027020296	-0.422342528	-0.239412293	0.020806109	0.111665936	-0.301179268	0.056655231	0.275904003	0.05014635	-0.215865412	-0.086599766	0.145635382	-0.164677393	-0.621711561	-0.483036687	0.440920312	-0.444300934	-1.096174857	-1.152172491	-0.728409118	-0.265139606	-0.15541148	-0.79315131
1	PiratesOfTheCaribbeanTheCurseOfTheBlackPearl	Action	Adventure	Fantasy	-0.678578511	-0.229274331	0.810038455	0.432494012	-0.048623758	0.004051849	-0.231609636	-0.152462672	0.704885723	-0.096224998	-0.006782844	-0.135622665	2.522797534	-0.072992988	-0.1017789	-0.401503078	-0.397154919	-1.249243127	-0.438688174	-0.657796235	-0.004475483	1.379097971	-0.344632609	-0.632412484	0.551765865	0.47955621	1.125264036	0.337214592	-0.186577064	-0.029441297	-0.035330932	0.371219882	0.4617735	0.06011928	-0.161189724	0.326433374	0.038140738	0.845681188	0.003603717	-0.01155049	0.946212971	1.110554808	0.564270791	-0.206549687	0.914834811
2	PrideAndPrejudice	Romance	Drama	NaN	0.509964375	1.317927537	0.996295234	0.980956218	1.217567602	1.97961286	0.27245034	0.992390498	0.455984523	0.394557706	1.038298559	0.322277135	0.366017507	0.931081242	0.85109474	1.370940839	1.438767614	1.676511597	1.382272144	1.192314622	0.81340772	0.278588777	0.541705438	0.396335882	0.287280739	0.826335113	2.269870365	1.901832303	1.487439305	0.453274357	0.417974008	0.052687839	1.330371645	-0.081766932	1.305407906	2.10259453	0.251814889	-0.200321616	-0.035207724	0.532703225	1.041913556	1.645172576	1.066443754	0.143913168	-0.20963292
2	Prisoners	Crime	Drama	Mystery	0.006748965	-0.653865624	2.738690404	-0.2436623	-0.802860191	-0.019551071	-1.492957975	-1.006227786	-1.5548046	0.160680897	0.439852117	-0.84812342	0.326102712	-0.431550191	-0.470648884	-1.90915103	-0.491746358	0.155145431	-0.451646012	-1.082364214	0.460531335	1.598480918	1.265879613	1.426060027	-0.343239798	-0.659795798	-0.824969754	0.425135384	1.286682944	-0.132410023	0.884351126	0.064989222	0.706425832	-0.4539786	-0.7860885	-1.108365707	-0.144917852	-1.360016915	-0.538629077	-1.671165297	-0.160432909	-0.509162879	-0.700631	-1.033145146	-0.774010082
2	Prometheus	Adventure	SciFi	Mystery	0.17666042	0.048976965	-1.004234207	-0.796267825	-0.582996807	-1.36346205	-0.985605593	-1.036531828	-1.185715186	-1.082014427	-0.791961935	-0.698544423	-1.034928851	-0.936953177	-1.058850806	-0.750992602	-1.048563979	-0.61964068	-0.784486561	-0.747908962	-1.021399965	-0.848510674	-0.893191244	-0.895913044	-0.582279233	-0.366931084	-0.415515241	-0.902503591	-0.595920071	-0.790838056	-1.310637053	-0.513625604	-1.097949974	-0.001442253	-0.424470997	-0.333315141	-0.978740209	-0.881230482	-1.128290308	-1.383570663	-0.506426089	-0.87515195	-0.594973995	-1.330916411	-1.1257295
2	Psycho	Thriller	Horror	Mystery	1.016921989	0.429927624	0.372392659	-0.413735267	0.552145856	0.120989586	-0.36328674	-0.061378334	-1.366377294	0.921484528	0.245533925	0.870788729	-0.127844511	0.481051231	-0.810694741	-0.567266879	0.012550338	0.271319604	1.277259569	0.065334763	0.714304842	0.286601218	-0.316231174	0.384505683	0.19083967	-0.375312621	-0.246981608	0.34722464	-0.189712169	-0.801941778	0.688689709	1.020590406	0.049154746	0.901124893	0.299663261	-0.776119139	-0.777165797	0.608008921	-1.491643523	-0.630615898	0.374337592	-0.066434076	-0.696508598	-0.452298036	0.568480145
2	PulpFiction	Crime	Drama	NaN	0.419818262	0.69657	-1.118144971	0.50733628	0.338013149	0.280426125	-0.019792893	-0.691194856	-0.847847831	-0.691347872	0.439682292	-1.044188299	-1.095711193	-0.387935112	-0.713763362	1.371858134	0.11808937	-0.69208827	0.999045557	1.834950208	-0.552111642	-1.312495895	-0.292006726	-0.512087321	-0.541653836	-1.164198425	-0.137218445	1.443873934	1.739543598	-0.671002261	-0.26370754	-0.572375576	-1.288208812	1.151395089	1.990748921	1.29105003	0.545797512	0.659983261	0.284136761	-1.170677481	-0.027751111	-0.245669964	3.834290981	-1.378402623	-1.152501177
1	ReadyPlayerOne	SciFi	Action	Adventure	-1.019833369	-0.222346081	0.81420311	-0.430834308	-0.003780307	0.240819274	0.117437635	-0.040216324	-0.721056569	-0.592517386	-0.00690864	0.070441605	-0.147638424	-0.232161643	-0.213674625	0.074146553	-0.235692042	0.23390533	0.033216204	-0.087155785	0.133957423	0.530893457	-0.329084644	0.626212357	1.393100988	0.84807053	-0.089940243	-0.318016519	-0.34165759	-0.122598767	-0.535947605	-0.174458167	-0.601315263	-0.138208224	0.522454588	0.248655307	-0.193849037	0.627809454	1.192923993	-0.503149096	0.715341158	0.889807295	0.465011162	0.00405722	0.384567578
1	RearWindow	Thriller	Mystery	NaN	-0.171253511	-0.929305385	-0.49514226	1.063180382	-1.008781089	-0.571398853	-0.31982826	-0.263648808	0.790676853	-0.361104327	-0.033942355	-1.428809154	0.830974362	-0.598457951	1.033888925	-0.538942719	-1.814406925	0.810900218	-0.459604334	-0.501165783	0.207159099	0.235634539	0.449395572	-0.174557378	0.847413508	-1.228380956	1.727717983	-0.699034911	-1.494486462	-0.304943047	-0.133519932	0.606396659	-1.372904877	-1.039000606	-0.016564592	-0.131060265	-0.243834921	-1.153892656	0.165220464	2.951014218	-0.677116058	0.455802265	0.054745068	0.081309757	0.079553278
1	RedDragon	Crime	Drama	Thriller	-0.549258866	-0.631068278	-1.033104194	-0.787685488	-1.000795624	-1.488763416	-0.274630829	-0.634717749	-0.420846045	-0.120008187	-0.592366571	-0.79761831	-0.411323008	0.250034689	-0.223152808	0.253008478	-0.268031775	0.189209752	-0.666048012	-0.799268268	0.520452599	-0.274962353	0.469760338	1.019863009	-1.665010266	-0.914449718	-0.104358803	-0.861078862	0.046980766	-0.70536285	-0.143986361	-0.00013129	-0.62313916	-0.92204176	0.337721266	-0.497230193	0.171960523	0.380684313	0.747173591	0.478123811	-0.283614008	-0.462077428	0.14044458	0.416408517	0.499899859
1	ResidentEvilApocalypse	Horror	Action	SciFi	-0.74385349	-1.266409286	-0.933806909	-0.20602592	-0.630283906	-0.365454064	0.070074164	-0.118166057	-0.725476714	-0.784418713	-0.806673861	-0.659732193	-0.565711621	-0.027272574	-0.297374131	0.452184228	-0.594965922	-0.720211268	-1.101814974	-1.199658228	0.010234112	0.256431037	0.094382835	-0.478463237	0.552051178	-0.140936459	-0.80795105	-0.936406197	-0.425802008	-0.678698656	-0.099575696	-0.662465268	-0.960769755	-0.559918724	-0.352068883	-0.239211201	0.357445897	0.298314756	-0.178738392	1.070421191	1.225943215	-0.217134816	-1.587913376	-1.118380634	-1.666320495
1	RevolutionaryRoad	Romance	Drama	NaN	-0.996923047	-0.868642183	0.406260233	3.270572092	1.955750929	-0.073949537	0.07438967	-0.672171233	0.266464597	-0.385725991	1.519294893	0.698503294	0.304937476	0.599733495	-0.157823011	-1.2194052	-0.259085709	-0.334119434	-0.233021694	0.367292993	0.468221442	0.704061965	0.119876504	0.236097785	0.074733141	0.440055579	-0.071807192	0.493242966	0.796240907	-0.371850816	-0.474682082	0.481214668	0.741000486	1.396322012	0.943439751	0.732725207	0.927657048	1.308531678	0.544551827	1.037255215	1.256929364	1.018747732	0.405914603	0.38787667	0.785804702
2	RiseOfThePlanetOfTheApes	SciFi	Action	Drama	0.197091317	0.372468419	0.705037078	1.516651836	1.020021422	0.068839663	0.522539307	0.270394031	0.448739341	1.936451868	1.089705388	0.183390758	0.418425502	0.551465359	-0.326523669	2.314859074	0.803330241	1.569058377	0.511115456	0.008581333	1.538383006	0.550217294	1.012586668	0.269583112	1.295016728	0.379946341	0.740198317	0.188496153	-0.843942249	-0.395651236	-0.223704936	-0.033578519	-0.071345204	-0.754810589	-0.040026232	0.260314041	-0.738605816	-0.366455057	-0.659280134	0.022097793	-0.01614273	0.266734389	0.449329144	1.653889333	-0.566467082
2	RomanHoliday	Romance	Comedy	NaN	-0.760067146	0.385851656	3.108898528	0.202194367	2.41081717	-0.024867654	0.198927384	-0.528395284	1.184645285	-0.099041012	2.714923519	0.926412816	0.90635813	0.611555351	1.890335344	0.921795176	-0.290997077	1.897636215	0.753423848	-0.333097439	1.060634467	-0.376793981	0.406179616	0.498256872	0.979539833	0.087232188	-0.039982172	-0.575784537	0.166219418	3.347910307	-0.003988104	-0.395888123	1.101956253	1.055192441	-0.003550875	-0.503206776	-0.281559932	1.766523984	1.202227028	-0.649400272	-0.206312626	0.017588206	0.648212609	0.446380588	3.572069597
1	Romeo+Juliet	Romance	Drama	NaN	-0.46490548	-0.826581286	0.554142686	0.402860567	1.373550152	0.779392529	0.878928675	0.132597962	0.891583534	0.547081244	-0.360183566	0.167517647	-0.115645097	0.488150741	-0.22409696	0.527301116	0.946755354	0.952622632	1.402670172	-0.743834708	1.391831238	0.14296829	0.446643338	0.292184924	0.875257941	1.471286718	1.22218956	-0.326806476	0.497065183	1.155238365	0.30101058	0.087545128	0.109029403	0.465477276	1.414718037	0.385510976	-0.072251062	-0.648646958	0.852189956	0.460071756	0.126518296	0.704407989	0.787091635	-0.312797	1.019093305
2	Rosemary'sBaby	Horror	Drama	NaN	1.433656596	0.29276428	1.554515242	0.275244091	-1.071639771	0.514572509	0.630057229	0.603111979	-0.588327765	-0.605153589	0.519003413	1.430672263	-0.007553548	-0.535169982	0.961335909	-0.693682976	-1.420969958	-1.308800871	-0.643863793	0.265485649	1.169505264	0.156948885	-0.98020575	0.686043711	-0.926768231	-0.061575578	-0.403533748	0.873258761	0.528117175	-0.515877974	0.42225178	-0.15228131	-1.392058722	-0.973078089	0.123220223	-0.808119128	-0.345574286	0.071143853	-0.242308403	0.05602168	0.039786113	-0.259246951	0.839949169	0.372728609	-0.455609422
2	SavingPrivateRyan	War	Drama	NaN	0.376406983	0.195415902	0.498209876	0.804334111	0.691167042	1.030538434	0.609002406	1.290333229	0.528027336	0.144153954	0.265466415	-0.274589277	0.163642321	-0.723466879	-0.485759894	-0.227051638	0.276782008	-0.284739458	0.829375596	-0.391862519	-0.07683614	0.247658044	0.021002057	-0.478485617	-0.354002437	-0.324692548	0.593788545	0.819654344	1.037055832	0.924869332	-0.172645267	-0.570725452	-0.793805861	-0.359247013	-0.840300067	-0.727337502	-0.192623438	1.286771403	0.917831193	0.059215732	0.148885532	0.171073129	-0.044340375	0.201501516	0.114429377
2	Scream	Horror	Mystery	NaN	2.007085328	2.714287652	2.489190357	1.585657748	0.434403863	0.830479136	1.126200133	0.674463771	0.307534259	-0.983981285	0.367487555	-0.093092891	0.150651346	-0.657673828	-0.999149253	-0.752683199	-1.013355851	-0.623632938	0.035129655	-0.473842417	1.314814741	0.001762347	0.256463479	-0.140087321	-0.235893433	-0.093576938	-0.521631863	-1.119425097	-1.359918693	-1.244411973	0.807268701	-0.036241965	-0.395373648	-0.463412373	-1.494464153	-0.537707604	-0.595015419	0.397257035	-0.425428313	0.046843086	0.515036108	1.041043034	0.080170946	1.237325383	1.789044654
1	Seven	Crime	Drama	Mystery	0.329612341	-0.146494818	0.293279079	-0.26928722	-0.610352682	-0.987805833	0.395745036	-0.030871442	1.133268768	0.145166454	-0.418729359	-0.487318382	-0.232377451	-0.618711806	1.520690789	-0.53884139	-0.637674449	-0.15961731	-0.517962328	-1.078655447	-0.904146457	0.012763709	0.289021095	-0.649363284	-0.02058781	-0.387271176	-0.873715633	-0.143819404	-0.211907116	0.892392805	-0.416421856	-0.26139165	0.960347778	-0.665370076	-0.54549781	-0.18187466	0.105880718	0.18983726	0.595195907	1.138603626	1.010454253	1.183669643	0.62788563	0.987174066	0.961341485
1	SevenPsychopaths	Crime	Comedy	NaN	0.053663221	0.609165058	-0.041284056	-0.250465501	0.287323686	1.337274802	1.142971322	0.492949079	-0.02529419	1.389823496	0.232457356	0.357521592	0.115724071	0.315198804	0.961335909	-0.002666265	1.532405232	0.6261046	0.417992186	-0.233933754	0.152861123	-0.5644372	1.229764016	1.860151786	0.241725768	-0.725467155	0.819452838	-0.023667	0.041845973	0.575333347	2.933174107	0.045132141	-0.361191944	-0.134573279	-0.376916165	0.559270777	1.907599125	0.463262471	1.12067581	1.435276456	1.079814192	1.291433911	1.901692021	2.154130244	0.050932584
1	ShaunOfTheDead	Comedy	Horror	NaN	0.254460677	0.007471779	0.645430447	1.261418883	0.236627015	-0.041359221	-0.358289167	0.342432559	0.211956291	1.958844979	0.121265636	0.968188384	-0.835663301	-0.115627354	-0.680539305	0.933769613	0.513284611	1.685647834	-1.164140766	-0.120960918	-1.250503566	-1.738470466	1.057852105	0.098991912	0.516001356	0.810938594	1.789704658	6.047074331	-1.163513599	2.368131863	0.046103095	2.572363937	0.541436769	0.577662291	-1.516777691	1.042283278	0.273831725	0.716738933	0.588930232	0.676376521	2.245571945	1.179580715	-0.296973945	0.002632428	-0.321099974
1	SherlockHolmes	Mystery	Action	Adventure	-1.068497404	0.049067659	-0.195049086	-0.664303369	0.792142298	1.376082472	1.35619682	0.151303573	0.56487259	-0.667395934	-1.098698365	-0.335257457	-0.48025033	1.418458297	-0.245693284	-0.967874285	-0.998803157	-0.913628171	-0.390751899	2.497795384	-0.044575072	2.292448373	1.059636298	0.817084537	-0.047158901	-1.217381387	0.375458104	-0.28860703	-0.485413858	-1.666384981	0.035415178	0.555255452	0.454453528	0.288964184	-0.452051858	-0.485129357	-1.377441721	-1.51703783	0.009148833	-0.046640771	-0.519421668	-0.212538184	-1.534559676	-1.165532509	-0.751363535
2	ShutterIsland	Thriller	Mystery	NaN	-0.757096451	-1.029217948	-0.643351937	1.755081446	-0.571146199	-1.667937007	-0.961651031	-0.600866984	-0.262813444	-0.723610743	-0.756908679	-0.635287335	-1.086373991	-1.092433498	-1.056669174	-0.351713141	-0.691894967	-0.516495334	-1.124480964	-0.611380317	-0.892487618	0.785557302	0.692664788	-0.7549891	-0.155937114	-0.66136374	-1.211376765	-0.756474656	-0.931451048	-1.00646901	-1.034457963	-1.096177479	-1.614483626	-0.964844892	-1.286057103	-0.377215424	-0.805471762	-1.284706821	-0.430060167	-1.009645077	-0.764100948	-0.410466314	-1.047514504	-0.735096125	0.102048778
1	Signs	Mystery	Drama	SciFi	-0.630784239	-1.759139497	-0.726124464	-0.867305523	-0.284792541	-0.380130542	0.318633262	0.027015058	-2.026915821	-0.81352807	-1.498079046	-0.977467744	-0.73220302	-0.866317323	0.611756869	-0.435597666	-0.119490814	0.151363583	-1.04382058	-1.553012019	-1.254118301	-0.999182342	-1.953586394	1.101063023	-0.549109487	0.431271268	-0.973729167	-0.916089035	-0.262303053	1.110402387	-0.264493608	-0.274663397	-1.258445289	-1.284385456	-0.839107661	-0.279898268	-0.029067009	-1.200531227	-0.453669514	-0.691421007	0.057980999	1.269788251	0.386004615	0.283712536	-0.290098997
1	SleeplessInSeattle	Romance	Drama	Comedy	0.49942127	0.033178775	0.104267678	-0.764678813	1.471396963	0.824194055	3.448477592	5.370470364	2.089661946	1.964749116	0.671582253	0.112634394	1.509911413	0.37040655	1.726584607	1.775841401	0.725456262	-0.256882241	1.272296412	0.114469789	0.429902835	-1.288756981	1.497980719	-0.007582827	-0.173412006	-1.503760959	-1.066588232	2.93778474	4.035247759	1.897394136	1.123155077	-0.157552609	-1.515606058	0.609000637	0.26588472	1.191613518	-1.208500957	1.996318856	0.475655184	3.791020442	3.562082717	0.493268637	1.140557258	2.349907997	1.78014854
2	SleepyHollow	Fantasy	Mystery	Horror	1.773992136	1.602181171	1.084667736	-0.136758889	-0.109282437	1.827890446	0.671656918	0.861694214	2.547206846	0.527116022	0.626308014	1.545081688	2.677498476	-0.074714566	-0.336620592	1.108605038	-0.17201494	0.019236986	0.671104534	0.408290291	1.549646071	-0.951689012	-0.750762728	0.29041017	0.321893429	-0.035074001	-0.539212269	1.348351446	-0.236265235	-1.172087524	-0.021420571	-1.383465828	-1.119023234	0.602599149	-0.092986951	-1.483995254	0.659387589	0.363200339	-0.310816145	0.404414533	0.096010677	-1.133234815	0.215846005	-0.761961429	-0.014720527
2	SlumdogMillionaire	Drama	Romance	NaN	-0.418743083	0.211922335	0.668112946	0.346247208	0.948152961	-0.671702796	0.1683657	1.887417836	0.992081214	1.672258087	0.560327635	-0.384398576	1.399083072	1.172171413	0.930302651	0.317224485	0.372558787	-0.226007298	1.12904208	0.99317789	-1.702145321	-0.922560351	-0.856451438	0.477312094	-0.037690738	-0.38149808	0.401876278	-0.783343174	-1.554863895	-0.000916591	0.183174226	0.519159938	-0.447797348	0.029924565	1.069495405	0.197512754	0.971920215	0.879386558	0.486103074	-0.208193869	0.503917011	0.807990523	-0.106672572	0.228670296	0.004649875
1	Snatch	Comedy	Crime	NaN	0.732429023	-0.647077539	0.491564276	-0.143971411	-0.545371847	-1.281159989	-0.33150371	0.06408714	-0.986127963	0.772251613	-0.318953692	0.388256856	-0.39010897	2.289480685	2.098136716	-0.176760387	0.803074182	-1.045594192	1.526985426	2.410999479	2.025630118	0.466236841	-0.685434225	2.606206292	2.993262947	-0.58074419	1.051911929	-1.411299954	-1.395260645	-0.466746334	1.807390259	0.583871077	0.396402567	-0.373397671	0.198572716	0.803844395	-0.207867741	2.271637935	1.148292147	0.582380828	-0.12428509	2.639895725	0.980110838	0.455988934	1.395063487
2	SpiderMan	SciFi	Action	Adventure	0.945123784	0.747116622	0.940087259	-1.167238469	-1.68029177	-1.424274279	-1.031775766	-0.267478149	-1.56151282	-0.450974193	-0.368932728	0.318101183	-0.267426731	-0.256404442	-0.012011156	-0.481099781	0.678015976	0.793657647	0.151895639	-0.132224396	-0.100071365	-1.048564941	-0.73601947	-0.07653637	-0.184484262	0.119490556	-0.034653238	-0.901172101	-0.351920198	-0.224344266	-0.77300136	1.669308966	0.115175561	-0.513765369	-0.104006099	0.01349345	-0.300031809	-0.202160589	-0.404134894	0.620773435	-0.088228675	-0.084618613	-0.038623907	-0.184483412	0.303534295
2	Split	Thriller	Horror	NaN	-0.196910679	-0.412428126	-0.592498519	0.697840021	0.570224521	-0.568506902	0.178051046	-0.874478156	-0.145885562	0.501618968	-0.529090821	-0.753877526	0.654810494	1.214731159	0.126426232	-0.442434716	-0.520330024	-0.447497365	-0.261023532	-0.867628127	1.0215463	0.007580329	1.335317481	-0.607709167	-0.172189387	-0.598257671	0.013322564	2.126795797	-0.392671576	0.194065038	0.113583332	-0.15635987	-0.460704279	-0.33967241	-0.872617558	-1.283169233	0.169636279	-0.113088384	-0.307241752	-0.368728217	-0.146265201	0.597943007	-0.724515596	-0.575838314	0.445580438
1	Stalingrad	War	Drama	NaN	0.428840562	1.129826759	0.904375338	-0.272632362	-0.571939123	-0.118527562	0.036697521	0.179845347	0.281597677	0.962807159	0.848823541	0.639263293	-1.278170463	1.297031102	0.543218789	1.573769771	0.946814034	0.750612128	0.494257995	-0.092804671	1.895458991	-0.021683972	0.547786258	0.99304252	2.405375566	0.194713413	-0.890793224	-0.581115803	0.306591368	-0.918709378	0.279130967	0.321589814	0.149589005	-0.347720538	0.028661986	-0.103540548	2.690527385	0.608288885	-0.182299676	-0.210994202	1.056489896	2.487862945	-0.434986792	-0.125814896	-0.280051806
1	StarTrek	SciFi	Action	Adventure	-1.071095587	-1.662181106	-1.1377486	-1.087619141	-1.412633095	-0.587274102	-0.248399949	-0.280103512	0.084587168	-0.659443595	-0.656359362	-1.46635421	1.032763929	0.694585499	-0.707172175	-0.48265385	-0.033705675	1.347252694	-0.706616817	-1.272887986	-0.800541652	-0.763801157	-0.651118425	-1.214285494	-1.122979019	-1.053680091	-0.60370849	-0.7297865	-0.641037668	-0.804172508	-1.612264765	-1.139490074	-1.125155789	-0.552942573	1.190701314	0.769437913	0.949390678	-0.816372346	-0.442544325	-0.341098927	-1.065510205	-0.760640133	-0.487934058	-1.234580918	-1.452172079
1	StarWarsEpisodeIV-ANewHope	Action	Adventure	Fantasy	-1.310147257	-0.447799053	-0.887765155	-1.84729039	-1.920462656	-1.102278301	-1.043141418	-1.481360362	-1.371168462	-0.568202636	-1.676103418	-1.238112515	-0.97604489	-1.618713945	-0.968757652	-1.299215227	-1.507592623	-1.123551209	-0.833436374	-0.721741829	-0.763338907	-0.961729268	-1.563799584	-0.964351841	-1.533560238	-1.052097764	-0.411266228	-1.526521601	-1.810992985	-1.086826631	-0.653536412	1.459877155	-0.118186985	-0.472561423	-1.333575173	0.180758451	0.353534722	0.041023109	-0.926516261	-0.117958201	-1.27453095	-1.171918584	-0.036296149	-1.566125414	-1.625932764
2	SuicideSquad	Fantasy	Action	Adventure	0.740725097	0.227076592	0.650056189	0.233429811	0.575609195	0.558588399	-0.191303962	0.186004834	0.219785762	0.085708483	0.045240389	0.505458451	0.991697417	1.025533499	0.042694643	1.751207754	0.734412997	0.56382315	0.724786162	-0.175083426	-0.385710165	1.072857067	-0.980257768	0.327310722	0.728401013	0.62270452	-0.564651992	0.273552384	-0.493433545	-0.147119841	0.600259242	-0.348006732	0.871228495	0.259571434	-0.334479722	2.081802058	-0.215773099	-0.554096257	-0.229920378	-0.665386282	-0.904143503	-0.769069111	0.132695942	-0.211883656	-0.351741565
1	Super8	Mystery	SciFi	Thriller	-0.137052498	-3.627999961	-3.428480159	-0.015606865	-3.372193165	0.952462548	-3.074221054	-2.647707818	-1.008073852	-2.753587611	-3.241224054	-2.859020573	-2.707504688	-2.885240833	-2.525925042	-2.83549826	-2.869266998	-2.981645845	-1.365675828	-2.728120589	-2.958570164	3.845083988	-2.879710378	-2.565322854	0.193095756	-2.638653683	-2.620952574	-2.956372343	-2.794730055	-2.720405379	6.177280628	-2.862022374	-2.824133559	-2.770880802	-2.692105978	6.432104995	-2.758617564	-3.150063026	8.319892185	1.26226611	-3.066775624	-3.02878317	-2.983164358	3.440043705	-2.925348716
2	Tenet	SciFi	Action	Thriller	-0.325948377	-0.267902022	-0.894324487	-0.670563161	-0.300175265	-0.50659072	-0.592250765	-0.572478405	-1.034396064	-0.403892972	-1.209751708	-0.399113631	-1.041663467	-0.766996679	-0.843185476	0.681929378	-1.148949822	-0.74970747	-0.29940164	-0.174745375	-0.375189176	-0.501088539	-1.439398697	-1.19298845	0.612246932	-0.556028725	-0.606349401	-0.562793224	-0.960270088	-1.047810051	-0.612408993	-1.210392338	-1.280536191	-0.92488423	-0.253377288	-0.981714849	-1.337762587	-1.466512711	-1.051375314	-0.901057142	-0.255687224	0.193373891	-0.321998139	-1.486506796	-0.190887537
1	TheAvengers	Action	Adventure	SciFi	-1.744727393	-1.032235608	-1.172523473	-1.019144641	-0.313532428	-0.760759288	-1.112852451	-0.207172229	0.036757284	0.162959021	-1.397842962	-1.60535345	-0.835852651	0.407396487	0.053396556	0.411209925	2.798708255	0.464498412	1.096736112	2.293117549	-0.392262422	-0.048114368	-0.29499772	0.252336893	0.706437198	0.610371481	-0.137802798	0.634990974	0.946814158	-0.628723898	0.372673045	-1.114245452	-0.025335674	-0.029407598	0.147087187	0.908522324	1.071081427	-1.057887245	1.428523683	0.477296999	-0.8182017	0.54147868	4.162795222	-0.18852118	0.084725316
2	TheBigLebowski	Comedy	Crime	NaN	-0.177484538	0.119710575	3.489548039	-1.092658026	0.35629365	0.482137965	1.119500581	0.995454394	6.1424529	-0.556321588	-0.994853173	0.06620521	-0.616011388	1.37872876	-2.525925042	-0.702253288	1.949050758	-1.524510192	2.518948616	0.153816025	-2.958570164	-1.537435232	2.410181758	-0.327298092	-2.914887148	4.353950486	1.092051064	-1.061820905	0.503684291	-1.46436685	6.399985387	0.684632245	2.717483814	1.974477484	4.04085707	2.874832962	0.997432205	-1.18953581	-0.22083539	-2.838980701	-2.12348584	0.004098566	0.787096913	1.181007517	-1.019804286
2	TheBoyInTheStripedPyjamas	War	Drama	NaN	1.879525715	1.556238542	0.253469435	-0.409387994	0.375057113	1.216964251	0.182079701	1.005459598	1.213357238	0.729916482	1.451138231	0.855335513	1.776363046	1.993587845	1.1689622	1.81746101	0.015729738	-0.137812158	0.168694015	0.508382881	0.291002695	-0.059585625	0.443028657	0.200607188	1.312758968	0.657198764	0.451845221	0.394362576	-0.408561424	0.965616894	0.88045553	1.171815548	0.940725414	0.523441827	0.997795537	0.814714638	0.643332731	1.728525845	0.47999427	0.496097122	0.132803705	-0.040601223	-0.082434326	0.026725302	0.247199186
2	TheButterflyEffect	Thriller	Drama	SciFi	1.265599155	-0.543251088	-0.015232649	0.064627151	0.358629171	-0.542072986	-1.00824128	-1.014138976	-1.041319886	0.897416574	0.72576919	0.057534506	-0.547601362	-0.64757355	-0.521096834	-0.275604293	-0.105028808	-1.076806899	-0.869182918	-0.707440788	-0.714950054	0.179048494	-0.640283226	-1.403792479	-1.222077725	-0.654780302	-1.113023879	-0.928767368	0.085065561	-0.278104576	-0.132777293	0.102712117	-0.814516397	-0.92204176	-0.673985406	-1.013637355	-0.999746292	-1.131462665	-0.827897098	-0.318297626	0.715792804	-0.653197957	-0.076380042	-0.783899112	-0.767275494
2	TheCabinInTheWoods	Horror	Mystery	Thriller	1.786654115	0.396304631	-0.208807323	-0.218587847	-0.265416364	0.415805972	-0.161331277	0.586942005	0.011627022	0.099967849	0.054348072	0.644772747	0.049275868	-0.573774897	-0.172975271	-0.549459616	-0.212829697	-0.209517774	-0.228317603	-0.676261676	0.368381985	-0.262187984	0.379245068	0.047060786	-0.786082517	-0.2138098	0.150110902	-0.439144995	-0.000270098	-0.105392567	-0.80126506	-0.543423861	-0.671215209	-0.258574237	0.059131956	-0.253340238	-0.008861715	0.859004141	-0.004349089	0.009518444	1.189655601	1.125704041	0.395806536	-0.794793371	0.097574679
1	TheChroniclesOfNarniaTheLionTheWitchAndTheWardrobe?	Adventure	Fantasy	NaN	-1.562360721	-1.708703358	-1.768464104	0.392987457	0.187516191	-0.528588506	0.261773129	-0.401713761	-1.109254565	1.676097147	-1.116278456	-0.659603817	0.106105283	0.11939732	0.661682327	1.10583182	0.951631147	-0.14210342	0.45977951	0.185391979	1.034876184	0.402641122	2.005159607	-0.562420498	-1.399109142	1.089308236	0.805328719	1.833623931	0.90239087	-0.418448392	0.033643268	-0.14559995	1.382215995	0.249777015	0.69296859	0.444470078	-0.726208223	-0.165798314	-0.751213697	0.006954343	0.522697962	1.92510309	-0.375035137	-0.52580085	-0.121057211
2	TheConjuring	Horror	Mystery	Thriller	1.606447326	1.42659626	1.576848207	0.497561971	0.761557061	0.379009799	0.567689567	0.618299393	0.542213869	0.054373737	-0.487810628	-0.189952299	0.182494364	0.541876758	-0.452723751	-0.25990361	-0.536733811	0.077354527	-0.194034554	-0.435020406	-0.109333573	-0.793571685	-0.46931803	-0.509016751	-0.232136812	-0.257669021	-0.267778219	-0.234530491	-0.478914372	-0.290492287	-0.919891825	-0.600735976	0.126974168	-0.435210708	0.203502583	-0.162827808	-0.091772755	-0.400747801	-0.04208559	-0.328012663	-0.483246966	0.18810032	-0.047496836	-0.286718676	-0.238800506
1	TheCuriousCaseOfBenjaminButton	Drama	Fantasy	Romance	0.191082431	-0.426312658	-0.782180727	-0.536291686	1.680519831	1.523111393	0.589629802	0.34212617	-0.366232567	0.147792624	1.803382882	0.04803471	0.097339059	-0.887102042	-0.288381774	-0.178818969	0.02558268	-0.715538498	-0.26337785	-1.514221853	-0.010514883	-0.763066764	-0.204940202	-1.122289248	0.183183772	0.431990508	-0.758790235	-0.764121442	-0.522222679	-1.095269586	-0.729064508	0.176067581	-0.417449436	0.116641243	-0.38956132	-0.050274081	0.037652452	-0.001201925	-0.155343159	-0.643411793	-0.564661554	-0.411541773	0.268497683	-0.435936073	0.101267504
1	TheDallasBuyersClub	Drama	NaN	NaN	-0.800875115	-1.435187149	-0.739101828	-1.590648102	-0.686711255	-0.133312404	0.626302675	-0.00133126	-1.069490788	0.012613411	-1.165672538	-0.602535504	-0.295394904	-0.746124548	-0.606713976	0.138069239	0.328916712	-0.193958486	-0.471494093	-0.529718873	-0.247114552	-0.440803401	-0.504268441	-1.465348007	0.506966445	0.664942576	-0.434821074	-0.677299261	-0.171429873	-0.192704733	-0.718254554	-1.592179469	-0.185265744	-0.983926927	1.25538814	0.485088778	-0.831966185	-0.332458744	0.830629987	-0.178714095	-0.205393204	-0.863032564	-0.715827409	-1.186400313	-1.021908519
1	TheDarkKnight	Action	Crime	Drama	-0.16913891	0.685002305	0.435665675	-0.256774694	0.093576333	-0.372511235	-1.023849769	-0.44517882	0.951484826	-0.594147932	0.890034546	-1.169511792	-0.729226125	-0.58597518	0.053286558	0.229340125	0.251618866	-0.09535911	0.14318739	-0.471035121	-0.594332469	0.130731637	0.086647865	0.079221201	0.023604	0.44033848	0.379833954	0.585147619	0.76546305	0.514619432	0.065733078	0.338833988	-0.03760683	-0.347113132	0.032446578	0.03473714	0.104186364	-0.336251971	0.000785278	-0.11828302	0.22560085	0.322259737	0.499563331	1.026960229	1.451216298
2	TheDaVinciCode	Thriller	NaN	NaN	-1.33158462	-1.160679071	-0.884678848	-1.581253475	-0.652046063	0.688868389	-0.707335163	-1.518097	-0.91942555	-0.771820478	-0.055346667	-0.941824252	-0.008065964	0.124391495	-1.048992213	0.719911805	2.041210702	0.241618529	-0.45991794	-0.686751066	-1.158590581	-1.358943829	-0.453421549	-0.038521281	-0.592439545	-1.140238161	-0.398174918	-1.168255247	-0.73132769	-1.281782353	-0.35004472	-0.390834145	-1.169668579	-0.830399401	-0.509094091	-1.631613602	1.579460865	0.559042813	-0.900346286	-1.563284089	-1.461781276	-1.0491634	-1.266170719	-0.901030398	-1.329047366
1	TheDayAfterTomorrow	SciFi	Action	Adventure	-1.094368168	-1.587255753	-1.164045424	-0.636060205	-0.407515537	-0.86220579	-0.681403883	-0.042921004	-0.72382902	-0.713601765	-1.319855287	-0.430747525	-0.442014309	-0.45127638	-0.405135756	-0.856572229	-0.928189521	-0.696695148	-0.874832372	-0.061165026	-0.33221473	-0.838487857	-0.364274334	-0.445644842	-0.193582576	-1.031598481	-0.926742234	-0.218775407	-1.201309305	-0.602323472	-0.767472827	-1.393962941	-0.367962793	-0.317677674	-1.022031165	-0.506723994	-0.840042443	-1.218794707	-0.889151182	-0.821973588	-0.593658309	-1.213883322	-0.907827888	-0.554733903	-0.981273905
2	TheDeadSilence	Horror	Mystery	Thriller	2.387235188	1.680986608	0.671823951	1.292767243	1.416706838	0.691584249	0.872719956	0.955592054	-0.174743588	-0.430297057	-0.280057346	-0.585964351	-0.184346956	-0.48216884	0.316406969	-0.699272078	-0.31364764	-1.086469162	-0.360423013	0.055790937	0.251271396	0.085219618	0.134274887	-0.137903009	0.288094409	0.689952929	-0.21700749	0.024579628	-0.126536568	0.308634879	-0.298472587	0.164158386	0.282728881	0.045294781	-0.310721158	-0.528696925	-0.451918192	-0.171485409	-0.609186196	-0.124489029	-0.389331459	-0.306921994	-0.106809809	-0.590343418	-0.796015983
2	TheDevil'sAdvocate	Mystery	Drama	Thriller	-0.18191623	1.620790072	0.684593082	1.834503878	1.233577456	0.661648839	0.265177088	0.441058307	-0.011727003	0.243605651	0.973613886	1.279611598	-0.436314286	-0.19334353	-0.706618058	0.072343961	-0.895718024	-0.0251762	-1.327697681	-0.151483524	-0.648602962	-0.153506543	-0.041116979	-0.61232845	0.319954358	-0.321777231	-0.649301583	0.518169948	0.058125591	0.037791474	-0.425468152	0.025962401	-1.281014785	-0.30219357	0.531112489	-0.224339251	0.127472744	-0.582295685	0.106308525	-0.742944171	-0.380352304	-0.489624464	-0.141937319	-0.163337851	0.021988963
1	TheDevilWearsPrada	Comedy	Drama	NaN	-0.411765324	-0.758681472	-0.55594623	0.107020126	0.610634807	0.196580562	-0.665868701	0.112893942	-0.220814762	-0.091848048	-0.404441368	-0.293877715	0.201531852	0.413264775	0.190926459	0.199256038	0.037116009	-0.207955755	-0.230671921	0.080395195	0.125910021	0.739439749	0.574824841	-0.081836013	0.365815777	0.725109353	-0.623236738	-0.036329419	0.287481683	0.725111605	0.294127057	0.154894444	0.558938204	0.948089704	1.070716089	0.299433241	0.483121063	0.589794847	0.362218458	-4.89484E-05	0.087278852	0.191801646	-0.130441043	0.948005142	-0.387508317
1	TheEnglishPatient	Romance	Drama	War	0.997920477	1.609156417	0.20635677	-1.233104605	0.534290651	-1.541267552	0.940537776	0.370905659	3.436605467	-0.549522022	-0.586422676	2.899455208	2.123356772	1.297462829	0.164251882	0.535146125	0.64609554	0.325926615	-0.589728117	0.949319404	0.511948958	-0.142369541	1.093099015	1.36849803	2.720926431	0.471567857	0.721870483	1.866115475	2.815831553	-0.579422692	1.400072462	1.015364592	1.789726385	2.805199905	1.792644633	0.205971944	2.772754824	1.37875303	0.948292187	0.396604116	1.81152928	2.259800126	0.787096913	1.864928307	2.271601529
2	TheExorcist	Horror	NaN	NaN	2.306316427	0.129505601	0.177367793	0.36250714	-0.35715766	-0.193806316	0.257196271	0.030469864	-0.249877289	-0.356569173	-0.504925271	-0.002422259	-0.554819113	-0.514260541	-0.433483223	-0.119744082	-0.05724711	-0.170730296	-0.190125841	1.290227026	0.343283325	-0.138760552	-0.534365639	0.715827345	0.637095578	-0.044299446	-0.534387963	-0.547558006	-0.73445781	-0.013417345	0.27061885	0.082961169	-0.560206538	-0.685414469	0.95266322	-0.118854601	0.041080223	-0.694571897	-0.277479905	0.401865197	-0.289125166	1.056989307	0.081020762	-0.544760358	-0.17129317
2	TheFaultInOurStars	Romance	Drama	NaN	0.25062449	1.04148189	2.613430954	2.510392013	1.690561132	1.569545143	-1.025717484	2.524047828	0.530241791	3.574533471	0.383425999	0.733581933	0.868971256	2.038013079	2.858420826	3.290370667	-0.094786444	0.662234264	1.723557331	0.475778075	-0.91597295	1.885388296	2.681907027	1.44682263	0.263203494	1.169594539	0.45488023	0.287848664	0.455880174	-0.189035521	1.400680471	-0.210244377	-0.10961108	0.735137006	1.501014269	3.222416371	0.753031165	0.577932093	-1.141229349	1.103656068	1.644269671	0.655324477	0.419416657	1.540399755	0.079553278
1	TheFlowersOfWar	War	Drama	Romance	-1.35785609	-0.94798849	0.03621572	0.116752091	1.836430298	1.879674642	0.38454512	0.442378951	-0.333044962	-0.088515237	0.02759111	0.007665926	-0.068130923	-0.42051717	0.60957982	0.135077363	0.539194593	1.280763038	1.094295439	0.820943185	0.793091328	-0.262623969	-0.965584213	-0.100877127	-0.279688975	1.276564625	-0.528354183	0.655366488	0.054382405	0.420764859	0.175852069	-0.867030098	0.861213281	-0.539518429	-0.350438162	-0.074712756	-0.292521963	-0.724994562	0.202244708	-0.622500347	-0.273661664	0.454377419	0.071144944	-0.022031392	-0.49437106
1	TheGame	Mystery	Drama	Thriller	-0.992359779	-0.547984526	-0.66383758	-1.75040688	-1.093673685	-1.741234741	1.147267705	-0.45677408	0.606257768	-0.371013109	0.306884985	2.88485783	1.046457646	-2.218995585	1.230845385	-1.297099048	1.234245728	1.364345763	-1.469143098	0.449797115	-1.133887695	-0.180736246	-2.252995779	-0.92105949	-0.534901429	0.873555581	-1.331965852	0.660496173	2.685353376	1.110821591	-0.366308509	-0.078048475	2.077542878	0.129705214	-1.671962447	0.032357992	0.113659121	2.26209174	1.557302333	-0.850498592	-1.530565365	0.965739067	1.134708831	-0.229516101	4.702657312
1	TheGodfatherI	Crime	Drama	NaN	0.413410378	2.106699218	1.407874748	-0.192327773	0.759106205	-0.410695816	0.184705976	0.236078399	1.129932479	2.62746687	0.039189567	0.871189903	0.303385586	-0.268234826	1.405660113	1.29018685	1.082258638	0.682621915	0.052773404	0.564685576	1.153872196	1.362104233	1.533066374	1.513924879	1.48406299	1.438503784	0.574251237	1.69880922	0.997101937	1.44717856	1.039701593	2.280966703	1.380548472	1.921495559	1.06658273	1.909988418	0.929956877	1.077853002	1.797276067	0.351616701	-0.310917091	0.678793503	0.474417206	1.5553575	1.405110679
1	TheGoldenCompass	Fantasy	Adventure	NaN	-0.955270946	-1.601827916	0.032177492	-1.485398208	-0.549326374	-0.333100793	-1.536521634	0.149805434	-1.161414613	-1.176067181	0.098867531	-0.211603917	-0.685192478	-0.452289073	0.156272425	0.032398949	0.354917381	-0.774479961	-1.392773208	-0.895049479	-0.946538237	-0.570981823	-0.459154894	0.683425222	-0.221934232	-0.531555404	0.520952844	0.287748935	0.578602829	-0.831467864	-0.714576104	-0.321897879	2.497521907	1.604273103	0.373922324	-1.18734702	-0.455380143	0.009346648	0.502109188	-0.849750524	-0.048053679	-0.350923007	-0.385005966	-0.002886713	-0.743285155
1	TheGrandBudapestHotel	Adventure	Comedy	Crime	-0.974399762	0.625809182	-0.059014333	1.033292876	-0.325532971	-1.033246025	1.189393924	-0.415633356	0.242796224	-0.197587787	0.880554505	1.089391019	-0.042832195	-1.051839975	3.18725832	-0.59370525	0.104394475	1.258487231	0.417056822	-1.325966454	-0.503198389	-0.052063911	-0.330520321	1.12461152	0.759542396	0.474939172	0.055423131	0.591523919	2.067967008	3.867911558	0.060890726	-0.047067587	-0.415192487	-0.661830988	0.160402069	-0.574247115	-0.014496541	1.586617453	1.903109561	2.439316213	1.672717999	1.249572897	2.850071456	5.074367702	-0.077446462
1	TheGreatGatsby	Drama	Romance	NaN	0.093331441	0.183586842	0.186158191	-0.159059838	-0.309969317	-0.698908802	0.38945345	-0.411597466	-1.162768995	-0.451190404	0.584098812	-0.120415503	-0.096016134	-0.156358923	-0.406584066	-0.668009373	0.013697269	1.173725101	2.821760251	2.510807911	2.828177083	0.558501014	0.504814783	0.417932821	-0.479825458	0.000979075	-0.086946002	0.120314305	0.553512022	-0.801963445	-0.493356623	0.713409598	0.683009979	-0.19344894	1.201527226	1.206079829	1.270844297	-0.152008755	-0.348976504	-0.388679971	1.08905143	1.926271355	1.377376322	0.906351833	0.997691589
1	TheGreenMile	Crime	Drama	Fantasy	-0.669479316	-0.33496662	-0.039097612	0.151233875	2.856260198	0.687595119	-0.095081573	0.530819887	1.457514013	0.718889731	1.151264012	0.462800301	0.726138853	0.174402528	-0.051239284	0.227238879	1.514048994	-0.169833284	-0.991530181	0.305846039	1.355782834	1.128367682	1.803665469	0.861321335	0.155555966	0.176209779	0.163926991	-0.040180661	0.917702542	0.666446609	-0.103540779	1.020539866	0.472106098	0.851398284	0.36564618	0.260391523	0.599528553	0.300867361	0.645465069	1.530468073	0.517713725	0.151747622	0.484995047	0.418064774	0.899027021
2	TheHangover	Comedy	NaN	NaN	0.78147924	-1.297270214	0.832237556	-0.68425425	-2.442079001	3.197767345	-3.074221054	-0.149190643	-0.342644243	0.176100419	0.604092314	-0.236968801	0.003692283	-0.971923057	-1.999111313	-1.406988363	-0.061600115	1.556970859	5.523417243	-1.663053117	0.626338602	-0.262345908	-0.671431174	0.834205427	0.287280739	7.197089648	3.991983315	1.902935689	-0.323190876	-1.057998119	-0.192327364	-1.057031384	-1.899761554	-2.073033158	1.515987679	-1.615178798	-0.779079879	-1.909501186	0.593028986	-0.37823163	-2.170650598	-0.365766525	0.975608393	0.117382716	-0.031736688
2	TheHobbitAnUnexpectedJourney	Adventure	Fantasy	NaN	-1.237374199	-0.735433951	-0.168216806	-0.760093709	-0.924898389	0.884552511	0.982143839	0.099978037	-0.841773564	-0.517582941	-0.723931069	-0.448721182	0.079654838	-0.885476404	-0.737128825	-1.172149024	-0.382404847	-0.310044066	1.750472911	0.669986117	-1.097185165	-0.22927594	-0.122842889	0.014497525	-0.571897011	-0.745672989	-0.26070257	-1.063870657	-1.258070153	-0.840944698	-0.781457018	0.480673892	-0.567959764	-1.225981958	-1.169092953	0.075237339	0.342226008	-0.285781747	-0.522946319	-0.323967192	0.119533912	0.004879229	-1.211423531	-0.800435959	-0.045784006
2	TheHungerGames	Action	Adventure	SciFi	0.331842285	0.065631807	0.194234648	-0.3473476	0.063618226	0.176884822	-0.224425626	-0.368792729	-0.320716467	0.35229113	-0.330388614	-0.260938669	0.051193769	-0.776819799	-0.575600969	0.169902587	0.871943415	-0.003515013	-0.113715046	0.424428567	0.253701008	-0.224252421	-0.027150339	0.23778078	0.014130552	-0.340395943	-0.158427274	0.143395237	-0.566378313	-0.393734202	-0.499193502	-1.116711794	0.215111073	-0.064080982	-0.603920972	-0.013069138	0.342186945	-0.30818978	-0.230200037	-0.251434152	0.175774606	0.049748252	-0.583356316	-0.921661593	-0.041898467
1	TheHurtLocker	War	Drama	Thriller	-0.383773123	-0.430509348	-0.406940807	-0.001358252	0.214079142	0.34897957	0.581381895	-0.306141344	0.986384398	0.079986807	-0.243758703	-0.262901746	-0.2614583	-0.413892027	-0.834248118	-0.062930436	-0.386592481	-1.338585003	-1.358736953	-0.442442837	-0.511896069	0.459081838	0.181912313	0.302526836	0.029040797	0.091133342	-0.088404618	-0.705506696	1.358825244	-1.131189237	-0.971060067	-0.705656568	0.130032133	0.634459484	0.118771089	-0.18473693	-0.646309911	1.158927043	-0.55050585	0.151365863	-0.339714907	-0.409685651	-0.192113444	-0.422830043	2.035125326
1	TheImitationGame	Thriller	Drama	NaN	-0.480651787	-0.828779395	-1.174880965	-2.059937704	1.633643612	-1.581240807	-2.478477938	-0.761073866	0.257898922	0.726346367	2.984210266	2.053310081	0.113391356	3.275017307	0.441653733	0.151044701	2.044150047	1.730791919	-0.183081067	1.417437213	-0.210140477	5.459881415	1.996909666	-0.817917881	1.507485072	2.046050143	0.643811846	0.911665093	0.820800889	1.716698411	-1.883671858	0.053734012	-0.934945818	-1.460813131	1.444075723	-1.468004375	1.621360725	1.300862883	1.368139164	-0.123669599	0.104898427	1.950875892	0.591823849	-0.510652789	-0.933030718
1	TheLordofTheRingsTheFellowshipOfTheRing	Action	Adventure	Drama	-1.438370726	-0.688115236	-0.94738666	-0.334339654	-0.024433812	-0.684530323	-0.041370421	-0.541327037	-0.988675462	-0.420815422	-0.560854493	-0.416957843	0.237640126	0.076539096	-0.473719668	0.083266175	-0.632526594	0.02970213	-0.480611394	-0.877274838	-0.085339782	-0.803439485	-1.08971461	-0.778515217	-0.152856791	0.058038738	-0.13805647	-0.382447914	-0.662903654	-0.537836723	-0.594372861	-0.974174441	-0.610856921	0.163653507	-0.461718355	-0.461779985	-0.666500555	-0.520819066	-0.843583789	-0.847993549	-1.058595719	-1.132563335	-0.889226934	-0.416482775	-0.161495986
2	TheMachinist	Thriller	Drama	NaN	-0.24885726	0.694401573	0.133333998	-0.467546893	-0.183139695	-0.491264061	-0.785957683	-0.022392902	-0.363936312	-0.124986309	0.02105597	-0.275707215	-0.743300494	-0.681573378	-0.547725578	-0.857452192	0.05378119	-0.834951329	-0.89351693	-0.763165366	-0.074972705	-0.424006342	-0.567828356	-0.623849801	-0.755453641	-0.605090446	0.21972587	-0.705358163	-0.945177723	-0.95190656	-0.495502023	-0.077300486	-1.62651095	-0.573200982	-1.014155632	-0.515625287	-0.74814205	-0.626875704	-1.360081391	-1.077450526	-0.971943649	-1.007406112	0.231876396	-0.407656265	-0.657527244
1	TheManFromEarth	Fantasy	Drama	Mystery	-0.260664854	-1.523245093	-1.068431628	-0.508457843	-1.420023146	-1.254197124	0.035269643	-0.405763914	-1.670677256	-1.273324074	-1.705245486	-0.880206627	-1.359703228	-1.247439453	-1.301543625	-1.356647515	-1.380774011	-0.841363306	-0.398287534	-0.221171092	-0.749113035	-1.058437585	-1.455427302	-1.520329561	-1.45911997	-0.366173485	-0.254193153	0.026537077	-1.95879299	-1.405065983	-0.659046705	-1.083663829	-0.897615468	-0.930934562	-0.435508997	-0.820010307	-1.443510784	-1.287962079	-1.177011732	-1.528326688	-1.314682826	0.418805384	-0.24383613	0.797213786	0.684166083
1	TheMartian	Adventure	Drama	SciFi	-1.128837458	-1.399036247	-1.554333137	-1.51209936	-0.903568736	-0.194395542	-0.285677758	-1.079436934	-1.714709262	-0.191347205	-1.365945946	-1.359203356	-0.574056687	-0.782810676	-1.412032289	-1.404588463	-1.340713029	-1.351619368	-0.859320236	-0.675418998	-1.409620055	-0.705657676	-0.987841887	-0.318149047	-0.780112079	-0.601149013	-1.028569073	-0.740820363	-0.831462638	-0.731132115	-0.82680141	-1.402347491	-0.705225627	-0.891111515	-0.830313081	-1.251160129	-1.291536509	-1.262619923	-1.178502227	-1.458900098	-0.40519284	-1.283728106	-0.729054988	-0.804514877	-0.642667401
1	TheMatrix	Action	SciFi	NaN	-0.67555399	-0.896321376	-0.976484216	-0.621155267	-0.142230588	-1.070145821	-0.2337897	-0.43700667	-0.491907253	-0.954745365	-1.51354135	-0.888102798	-1.047587976	-1.278108054	-0.694266171	-0.690557772	-1.009728346	-1.284791948	-0.511790198	-0.216898907	-1.305834953	-0.984019742	-1.488242924	-1.021860125	-1.159430393	-0.885565062	-1.093019995	-1.037944262	-1.381012117	-1.063028566	-0.903901206	-0.001283597	0.800210149	0.383548665	-1.137798197	-0.330790145	-0.983032247	0.23220502	-0.229806767	-0.617470576	-0.418973423	-0.776826609	-0.129992382	-0.190501487	-0.635313002
2	TheMazeRunner	Mystery	Action	SciFi	-0.595728842	-1.467586589	-0.818103112	-0.259160048	-0.648438259	-0.772067695	-1.047329434	-1.05722369	-1.003855286	-1.193531741	-0.19328277	0.28038389	-1.335692861	-0.916084244	-0.624247698	-0.832061244	-0.184081726	-0.623007245	-0.295806533	-0.428278976	-0.594326972	-0.802993326	-1.157465037	0.417829872	-0.786864486	-0.925593134	-0.940830115	-0.681290549	-1.213784929	-1.034664005	-0.453358361	-0.006292089	-0.180595672	-0.6466876	-0.914530851	-0.634350212	-0.873621902	-0.486284785	-0.182255979	-0.698626081	-0.046967577	-0.726017996	-0.845574866	-1.525485405	-0.876737277
2	TheMeg	Horror	Action	SciFi	-0.300624419	0.318909084	0.266312935	-0.916768463	-0.343656329	-0.39532852	-0.324230458	-0.664659406	-0.842849824	-0.837021219	-0.245570176	-0.449907586	-0.023560459	-0.363689115	-0.906539888	-0.651364729	-0.077443773	-0.462165178	-0.355223516	-0.386360611	-0.144007762	-0.373654887	-0.452084705	-0.91745627	-0.854483661	-1.101332102	-0.720923281	-1.089766285	-1.042565343	-1.11139245	-0.814914847	-0.602247115	-0.737588672	-0.9770025	-1.018736732	-0.794559811	0.095519279	-1.041534102	-1.024274598	-0.852821539	-0.934360778	-0.714160651	-0.687830968	-0.526268922	-1.153907471
2	TheMummy	Fantasy	Action	Adventure	-0.183599368	0.619512497	1.474174576	-0.069693724	-0.634659404	0.137061244	-1.166939696	-0.818445842	0.353535319	0.476280116	0.170112502	0.030115613	0.875476504	0.500718791	-0.136368768	0.077495748	-0.636255455	-0.811208187	0.308662301	0.449380675	-0.578776357	0.035744978	-0.609114472	-0.816664587	-0.715821556	-0.23087016	0.628935769	0.027316875	-0.317987299	0.551608289	0.063657164	0.512746439	0.827615966	0.274932159	0.429036913	0.537028939	-0.341360374	0.626744496	0.284564989	-0.610196602	0.008730066	0.675026667	1.698116091	0.848737767	0.100335183
2	TheNotebook	Romance	Drama	NaN	1.427915132	1.69827384	1.112676531	2.336352865	2.252297264	0.601717063	-0.349352182	1.661809457	0.9173273	2.753364839	1.261115997	1.131712182	0.9003897	0.654301646	-0.314027867	2.150247226	1.318718564	1.008154341	0.91595359	0.337358302	0.166735196	0.505732263	1.505949766	0.606866871	1.076947795	1.266931611	1.412620562	0.211094353	1.629176944	0.251138001	0.419256905	0.471783944	0.552979958	0.672317953	0.961434235	0.665407186	0.978682982	1.524180175	1.468842661	0.446375226	0.474683679	1.116494399	1.223876229	1.819818463	0.355905737
2	ThePatriot	War	Action	Drama	1.693859409	1.081404041	0.741730668	0.438139822	-0.059796777	0.776087443	1.239875777	2.576820791	1.546992005	1.39405279	1.120733149	0.489395451	0.044464034	0.741729012	0.518606679	1.681621303	1.486213234	0.643341633	0.666000482	0.29694402	0.544023132	0.177934309	1.470489586	1.268068907	1.473464142	2.223007022	-0.311613724	-0.538656649	1.46532909	1.771939124	1.667331202	1.482372413	4.183382669	0.351066687	1.984282595	0.305285397	0.598615457	0.770985915	-0.45826641	1.005939722	-0.774365144	-0.012661125	0.541769127	1.031877562	0.687718278
2	ThePianist	War	Drama	NaN	0.255041658	1.388298368	1.894596546	0.011097816	1.529770579	0.614233044	2.082240794	0.803670368	0.410818996	1.342631533	0.942189865	1.587237033	1.052748167	0.846564035	1.165882249	1.616957315	0.739203436	1.473714824	0.817108601	1.222499176	1.810213696	1.763142869	0.517408166	0.892707394	-0.322686696	-0.357940591	-0.24825903	0.740560643	1.61237996	-0.182182244	-0.318845208	-0.10036179	-0.08184405	-0.44575964	-0.376562685	0.14440125	-0.683160889	0.369008202	0.255685816	0.389856742	0.570900431	0.761925938	0.192045864	0.216659864	-0.07953507
1	ThePrestige	Mystery	Drama	SciFi	-1.155504508	-0.858039974	-1.333584086	-0.283359401	-0.244014627	-0.970555721	-0.372249222	0.384719603	-0.874990384	-1.406167156	-1.1061644	-0.749670015	-1.008161196	-1.235798816	-0.456064948	0.391717399	-1.261327767	-0.692060584	-0.556794938	-0.443589272	-1.25518744	-0.971812155	-0.945983582	0.022621555	-0.585359557	-0.60822633	-0.995890626	0.489524341	-0.929178222	-0.499109818	-0.440498986	-0.144831746	-0.085118643	-0.600595935	-1.014956854	0.187344405	0.743304498	-0.7337887	-0.425113697	-0.791366792	-1.451005215	-1.172661033	-0.495719644	-1.067381306	-0.888503273
2	ThePurge	Horror	SciFi	Thriller	2.045028545	0.737629958	0.141707931	-0.233012891	-1.182055868	-0.098676728	-0.247214301	-0.269295356	1.714606943	0.99614581	0.544722552	0.228413158	0.545929335	-0.588885339	0.243418543	-0.399903144	0.666760044	0.503479689	0.363275203	0.476449278	0.835719472	0.705854349	-0.236410657	-0.0152503	0.765618506	-0.013094044	-0.185198777	0.615209591	0.620884377	0.633866458	-0.000830804	0.512160178	0.585855351	0.053736773	-0.090941481	0.387083401	0.388491149	0.058397294	0.234051562	0.78074181	-0.028326422	0.104640334	0.605199223	0.46811767	0.491571471
1	ThePursuitOfHappiness	Drama	NaN	NaN	0.72102299	0.746097544	0.149137378	0.662454907	1.363732312	1.19637519	0.551543075	-0.424645964	-0.079995311	0.288783162	0.415246279	-0.426388102	0.190053725	0.534718619	0.571694588	0.923348712	0.802860799	0.99277224	0.280287772	0.840177816	0.383069593	0.530554358	0.773655693	0.197755945	1.618186506	-0.084807012	0.074104294	0.895846352	0.594921324	0.56700579	0.161329356	1.734919714	-0.118297817	-0.103239679	1.035292687	0.800421522	0.720491755	2.147751486	0.561768341	0.451813482	1.397923602	1.203339079	0.78568759	0.261882869	1.019390189
1	TheRevenant	Drama	Action	Adventure	-0.699735635	-0.368531898	-0.195049086	0.943820903	0.254547095	-0.264493166	0.089465254	-0.147410414	0.112340888	0.637763219	-0.242079317	0.073875653	-0.228195157	-0.85522354	-0.256207284	0.148292815	0.353925152	0.256651791	-0.185249039	-0.120270117	-0.603929986	-0.733115059	-0.019977156	-0.083272824	-0.36206517	-0.819030618	-1.11198201	-1.042108484	-0.48035981	-0.587853872	-0.085413446	-0.258374425	0.158702446	-0.488159416	-0.600508713	-0.439706784	-0.903622222	-0.145443344	0.036904999	0.540493957	-0.356329032	-0.401464121	-0.448552186	-0.155071999	-0.425660561
2	TheRing	Horror	Mystery	NaN	2.61533023	1.146448621	0.882555518	0.169625101	-0.048342631	0.378576345	-0.03133703	-0.009619627	0.26086711	-0.343501603	-0.471161432	-0.926678603	-0.798695144	-0.624734663	-0.30501901	-0.483888999	-0.363205748	-0.945782188	-1.367562009	-1.180531381	-0.594096104	-0.256040592	-0.81013005	-1.398291414	-1.294267191	-0.103699035	-0.400426261	-0.705565048	-0.571497156	-0.617899959	0.201570821	-0.456935128	-0.559405522	-0.029662899	0.240853628	-0.663966495	-0.582149071	-1.220496444	-0.592057076	-0.08421641	0.195383574	-0.61670332	-1.284766394	-1.122536707	-0.187184296
2	TheSecretLifeOfWalterMitty	Comedy	Adventure	Drama	-2.16350227	0.974690201	0.946157988	0.891935909	0.965864719	0.177921048	-0.496952673	0.472801323	0.924478996	-0.658789689	-0.673945743	0.143273376	-0.967372853	-0.53551643	-0.365284304	-0.575984918	-0.838505349	-0.354429012	-0.808952378	-0.682200111	0.1473005	1.680039231	0.465146405	-0.963000074	-0.247872351	-0.090052665	-0.087802146	0.633107791	0.169256831	-1.279191296	-0.350175008	0.004730638	-0.163144615	0.162799343	-1.048854636	-1.053754703	-0.29512453	0.499004436	-0.10540653	-0.245390552	-0.079700629	0.374038447	-0.806997418	-0.933347975	-0.076533933
2	TheShawshankRedemption	Drama	NaN	NaN	-0.691360104	-0.29740253	-0.142871902	-0.292111818	-0.67579053	-0.35724553	1.413152569	-0.413916518	0.238354461	-0.262954114	-0.89037145	0.419056307	-0.161034452	1.316096377	-0.267775434	0.572760567	0.587114989	-0.650825702	-0.465667384	0.08889988	-0.755659795	-0.124518366	0.786706829	-0.502074398	0.953745427	0.03337362	-0.719473724	0.009970369	-0.659833344	0.251048508	-0.371021007	-0.925115472	-0.274490822	-0.341470901	-0.11736764	-0.231795736	0.277659891	-0.19636645	-0.309465916	-0.755574704	-1.431402698	-1.416075074	0.013853584	-0.120306043	-0.644345058
1	TheShining	Horror	Drama	NaN	-0.201686689	0.121747083	-1.005855448	-0.536319915	1.259945781	0.115605276	0.436299315	0.544105573	-0.07295463	-0.485784132	-0.339930295	0.370369852	0.407206023	-0.276933323	-0.191858305	0.67970547	0.4985132	-0.600847717	0.038511146	0.575836371	0.469958449	-0.405641673	-0.319747542	-0.583090894	-0.254782209	-0.668723957	-0.359344913	0.222287359	-0.812351956	-0.76895467	-0.66050245	-0.491539718	-0.103516812	-0.472755983	-0.217982165	0.639099832	1.186990864	1.007263855	0.13153465	-0.0153302	-0.862247949	-0.250157412	0.004817026	-0.236701786	-0.510637198
2	TheSixthSense	Thriller	Drama	Mystery	2.366661608	0.985119265	0.199269419	0.555643241	0.789979779	-0.716761685	-0.385450717	-0.66085595	-1.023674364	-0.747921275	-1.019477881	-0.134269372	-0.906102496	-1.22816098	-0.614361605	-0.847159285	-0.451332761	-0.37857138	-0.456213752	-0.523437977	-0.579150144	-0.326820379	-0.53186881	-0.727452444	-0.789559109	0.382454089	-0.316315724	-0.317645187	-0.628537123	-0.22364575	0.217752528	1.305008095	-0.329262153	-0.593549078	-0.731767591	-0.115381592	-1.007588173	0.074942569	-0.71234108	0.362237294	-0.120204145	-0.079869124	-0.547869877	-0.006672442	-0.197419514
1	TheTerminal	Comedy	Drama	Romance	0.688778517	0.250846845	0.572258938	-0.386896498	0.749764119	2.008261454	0.672944557	0.797452773	0.203852205	0.248615413	1.7046312	1.677736499	0.460282599	-0.01994281	0.874359371	1.236445076	0.607573579	1.540774803	1.664876641	0.228887918	0.40939955	1.025044015	0.743730152	0.089037178	-0.16874978	-0.186004003	-0.918981669	-0.287105788	-0.451112123	1.076192523	-0.230075995	-0.576596659	0.905425312	2.27275647	-0.103581923	-0.270340659	0.750028203	0.851269473	0.4256399	-0.171408624	0.031290865	-0.031948418	0.523041493	0.52777891	0.648336828
1	TheTheoryOfEverything	Drama	Romance	NaN	2.215917416	1.151696545	0.325717283	2.17676699	-0.07473258	0.342538716	-0.132161774	0.502307167	-0.537423353	0.658282152	0.619150181	0.184711957	-0.548143059	1.752609604	0.704567897	1.379841803	0.687106075	0.486934795	0.899864236	-0.246735611	0.323131839	3.078646091	1.643530271	2.025497055	1.317619855	0.91690654	0.531697684	-0.657104109	1.190157603	0.715474626	0.248856496	1.64217921	0.5534117	0.300552349	0.818482241	0.819108312	1.956725625	0.825068213	0.546915821	1.692321382	1.963078057	0.994503501	0.865221974	1.852640118	2.724079331
2	TheThing	Horror	Mystery	SciFi	0.265234466	1.4626845	2.938393071	1.925810739	1.799141249	-0.113102616	-0.959578696	0.156506913	-0.283059052	-0.330423486	-0.446945564	-0.7115692	-0.489249338	0.643391214	-0.334475626	-1.065987555	-0.94316898	-1.005533177	-0.715779567	-0.230607133	-1.06309914	-0.615316682	-0.576525645	-0.845418729	0.052135297	0.323821689	-0.659973945	-0.510626393	-0.57501605	-0.766189808	-0.618324045	-0.584345924	-1.091068293	-0.505508446	-0.913590123	1.04497691	-0.605679595	-0.745036632	0.568270416	0.039554347	-0.775553403	-0.626207757	-0.789117489	-0.671566856	-0.727269025
1	TheThinRedLine	War	Drama	NaN	0.055166937	-0.279865475	0.45687567	0.27235767	-0.732289963	-0.367485879	0.164020872	0.60149551	0.516627861	-0.071808998	0.162181019	-0.320189368	0.550653326	0.415689907	0.114033095	1.500855458	0.959488961	0.781226828	0.562260511	0.976549684	0.793377164	1.07553111	1.021585657	0.124608344	-0.127886622	0.750167656	0.220219625	0.21567765	0.808357663	1.23287116	0.35835445	-0.236293593	0.969214365	1.505356109	1.321149545	1.062697456	0.060509141	0.142638762	0.742690306	1.009409378	1.012131796	2.274425276	0.879051287	-0.029150209	-0.386055146
2	TheTimeTraveler'sWife	Romance	Fantasy	Comedy	0.593335219	0.056075885	-1.318171143	-0.441068044	-0.913307283	0.740327496	0.109302556	0.414655978	-0.079019548	-0.981007068	-1.0513359	0.165701667	-1.479794104	0.821022857	-1.015937737	-0.369317745	-1.19213846	0.182415714	0.511238171	-0.906337454	-0.028095488	1.598476074	0.519442042	0.432654548	-0.710437594	-0.614593996	-1.091887528	-1.42048034	-1.998521098	-0.54409652	0.113153383	-0.582779191	-0.728047014	0.61155364	-0.792633063	-0.38239759	-0.594229278	-0.069798392	0.308825417	-0.959652499	-1.579142055	-0.320029492	-0.022746589	-0.662750633	-1.354340871
1	TheTown	Thriller	Crime	Drama	-0.422767234	-0.295918435	0.649572792	-1.19532708	-0.114962656	-0.866727933	-0.764635134	-0.481628614	-0.588326596	-0.681058347	-0.077128369	0.251360301	0.152657091	-0.753256037	-0.073972257	0.109163769	-0.625757031	-0.296029632	-0.402387138	-1.048052003	-1.254543758	-1.549770709	0.026697949	0.394643935	2.904430225	0.07426478	0.064455682	-2.006673418	-0.455029758	0.504704553	-0.124789367	0.507293197	1.183236666	-0.619183504	-0.278582763	0.922414357	-0.935678227	1.23723439	0.342362661	0.387194211	2.759728027	1.051814002	1.900361873	0.470329441	0.141122926
1	TheTrumanShow	Drama	Comedy	NaN	-1.060206456	-0.043226551	-0.322167757	-0.861616663	-0.393790745	-0.879340764	0.687178714	-0.325195606	-1.00608727	-0.630487168	-0.900247751	-0.965185941	-0.668272977	-1.036596816	-1.127981043	-0.650895415	-0.397346964	0.498944794	-0.756298377	0.392294093	1.286110142	0.140812585	-0.08497795	0.574872069	0.657458471	-0.031698371	0.088527385	0.104055271	0.09099684	-0.038729725	-0.652064164	0.295046319	-0.406990893	-0.467844537	-0.314689559	-0.89067372	-0.745344169	-0.117984995	-0.44582158	-0.92549238	-0.287237931	0.339690907	-0.165658286	-0.392029844	0.193864172
2	TheUsualSuspects	Crime	Drama	Mystery	-0.238536294	-0.898790745	-1.197065193	-0.481273268	-0.362202819	-1.164011619	0.499559399	-1.012049188	-1.545461237	-1.323696445	-1.37863003	-1.133545221	-0.582513997	-0.374754116	-1.271436185	-1.426996601	0.855619647	-1.293789757	-0.675956145	-0.027721461	-0.480855304	-1.811019385	-0.287486425	-1.332251779	-1.638658971	-1.268675147	-0.763281144	-1.486539761	-1.314255817	-1.314386055	-1.772464532	-0.640495624	-0.163890215	-1.812223521	-1.282593	-1.238585287	-0.782219561	-1.797022962	-0.436570981	-1.203025504	0.217820708	-2.115537232	-0.56189924	-1.030037865	-0.687322454
2	TheWolverine	SciFi	Action	NaN	-0.222696005	-0.1632486	-0.569845768	1.304510527	-0.541548512	-0.466401416	-1.321909055	-1.334099496	0.872396073	-0.564405763	-0.378996466	-0.749038835	-1.179532751	-0.662678663	-1.056077934	-0.948339094	0.713880256	-0.774314402	-0.465149252	-0.083182457	-0.215219575	-0.229062791	-0.600068666	-1.685438048	-0.493044959	-1.505098744	-0.685445377	-0.54304367	-0.713618584	-0.646749666	-0.70207719	-0.230688731	-1.545215424	-0.85522237	-0.891611212	-0.391795678	-0.603194217	-0.206063605	-0.375976718	-0.400398058	-0.608836845	-0.06800632	-1.218364579	0.124434151	-0.942077878
1	Thor	Action	Adventure	Fantasy	-1.5681637	-1.244969062	-0.541749217	-0.011012587	-0.721665503	1.319902782	0.263972316	-0.45572813	-0.50205635	0.297948391	0.236967169	-0.319724007	-0.211280537	-0.054844467	-0.643538642	-0.731057428	-0.515048805	3.4277E-05	0.645152498	-0.031367516	-0.519915987	-0.393690832	-0.47958104	-0.984664153	-0.524852072	0.860556527	-0.53448762	0.488405041	-0.141618964	-1.308187018	-0.973331413	0.128805807	-0.121134118	-0.123023077	-0.168857882	-0.663282832	-0.652774823	0.449763854	-0.468635646	-0.33670895	-0.029143686	0.369203249	0.964170179	-0.161208378	-0.696742021
2	ThreeBillboardsOutsideEbbing,Missouri	Comedy	Crime	Drama	-0.234067863	0.291849088	1.81337089	1.600308624	0.603409828	1.185044434	0.756583773	0.311872841	0.305366547	1.655936808	0.790718036	3.050622853	0.686492466	0.441257735	0.747833878	2.065482737	1.398384957	2.244392396	1.335353953	0.972787025	-0.383929183	1.224424927	0.4341285	0.694324403	1.311971715	0.550281423	0.623934798	0.359091348	1.13333196	0.505731367	-0.128873011	0.521570686	1.225106104	0.265251628	-0.057474001	0.642527263	3.05431544	1.078632507	-1.028342765	0.05602168	-0.253832249	1.403882157	0.84075148	-0.145293913	-0.671673523
1	Titanic	Romance	Drama	NaN	0.617429718	0.514133518	0.021462428	0.138614079	0.104763047	0.444111189	1.854851259	0.314566956	0.510627215	0.160786366	0.516978086	0.835057514	0.388856637	0.177717764	1.694116789	0.76534459	1.477496555	1.291477352	0.862967803	0.282971232	1.604697117	1.152874899	0.072389929	0.345635669	0.778906693	0.187252502	-0.192134001	0.223247517	-0.222254457	-0.225233072	1.323671875	1.062866935	0.771922711	0.068817522	0.048725507	1.390609601	0.55353197	0.340962479	0.477909936	0.421575797	0.081009574	0.062020495	-0.346194158	1.019774544	0.929626943
1	TrainingDay	Crime	Drama	Thriller	-0.448932761	-0.725846698	-0.01109551	-0.943618524	-1.478361442	-0.698170576	0.948493095	-0.532705869	-1.196962746	-0.945553769	-0.315714426	-1.451391496	-0.009930184	-0.316582911	-0.826250328	-1.161924914	-1.171904455	-0.873611454	-1.46415858	0.221289111	0.59415449	-0.640710402	0.282125684	-1.340868175	2.656229072	-0.649055156	-0.906951253	-0.718084239	-0.33995297	0.701014446	-0.625785176	-0.058464309	-0.350194353	-0.654137813	-0.007949108	-0.091316653	-1.414711649	-0.86278036	-0.514447304	-0.621732594	-0.064979654	-1.127576372	-1.312799783	0.418923764	-0.306547432
1	Transformers	SciFi	Action	Adventure	-1.619746313	-0.392186721	-0.647531466	-0.8668468	-1.121989719	-0.860943355	-0.593774259	-0.321355171	0.765055787	-0.122354865	-0.904191478	-0.758907711	-0.592138153	-1.043584396	0.068507567	-0.291582298	-0.163180901	-0.398111852	0.261221433	-0.101128573	0.044237684	-0.289587237	0.073435476	0.362035914	0.637095578	1.513999952	2.295604529	0.537643655	0.073377452	0.67761439	-0.084371146	-0.30997049	-0.811302259	-0.056915491	-0.418772901	-0.551549501	-0.133423589	-0.402932612	-0.260136671	-0.350877943	-0.031170717	-0.063611678	-0.313742778	-0.231496408	-0.149547693
2	Unbreakable	Mystery	Drama	SciFi	3.104567909	-0.300428434	-0.364595185	2.324496664	-0.87423776	-0.534792315	-0.281993323	-1.123155028	-0.664751576	-0.116870493	-0.888190135	-0.514844256	-1.056323455	-2.025569132	-1.171269024	-1.091021718	-0.444467176	-0.574208665	0.051328089	-0.829166704	-0.4680861	0.163038146	0.535562197	0.237516693	-0.91765935	0.869829921	0.210211794	0.609841193	0.575417882	0.230272009	0.398126879	1.16326927	2.490035686	-0.066268592	0.836396604	0.13456106	-0.96438947	-2.348679967	0.452681625	0.147679661	0.121587826	-0.792942117	0.487539218	-0.676530482	-0.260535566
2	VanillaSky	Fantasy	Mystery	Romance	0.467962831	-0.729381317	1.237798399	0.745166023	-0.864924508	-2.428572764	-0.116996947	1.037812752	0.253522015	2.472338255	0.422756343	3.916361309	-0.906707635	0.216850345	1.390150359	0.848557143	1.830788788	0.479049946	-1.908457899	2.083687399	0.705999088	2.829073586	0.523291321	0.163975199	1.069925926	1.029601772	0.54995304	-0.438869149	-0.378117513	-1.132710618	0.89025315	0.958852522	-0.127481788	-0.486465323	0.080284194	-0.414839681	-0.145713759	-1.742506996	-1.380783157	-1.110117462	-2.330234375	-1.919193356	0.036239125	-1.215847731	0.138471801
1	Vertigo	Mystery	Romance	Thriller	2.274148849	-0.342725138	-0.632657697	1.174858031	0.607906428	-1.802798741	-0.038769644	0.182247336	-0.473239225	-1.052480559	-1.911049547	0.415868313	1.276293469	1.650897939	0.048941627	-0.987388144	-0.542665847	1.220624451	-0.212176436	-0.065461708	-1.737043782	0.007963027	-0.559235101	-0.091123815	-1.328230002	0.231552858	1.107334829	-0.593938425	1.215602293	-0.17031736	-0.304022834	-2.862022374	1.811913006	1.953934828	-0.428184893	-0.828503681	-0.614922858	-0.608639671	-1.650909386	0.875357612	-0.176057714	0.721800945	-1.107601284	-0.066992071	1.562391677
1	Watchmen	Mystery	Drama	Action	-0.622001166	0.297760732	-0.389597991	-0.488267016	-1.130271449	-0.85934093	-0.827041041	-0.419848854	-0.859939104	-0.699358219	0.689923415	0.839277862	0.034401152	0.350909549	-0.388003528	-0.655172571	-1.002633375	-0.89897697	-0.194789026	-1.274191198	0.276034747	-0.590431611	-0.197902264	-0.569210665	-1.167847126	-0.671131012	-0.349207075	-0.289620235	0.392470312	-0.35658991	-0.924612575	-0.676252521	-0.76313049	-0.559785854	-0.633288084	-0.531208247	-0.364529566	-0.556495158	-0.480009906	-1.215850928	0.085595933	-0.413883762	-0.723417696	-0.117014104	0.39714662
1	WhatWomenWant	Fantasy	Comedy	Romance	-1.331866567	-0.187083163	0.075809695	-1.148629174	0.533836522	-0.64798474	0.45779525	-1.646273494	-0.528146599	0.471176486	3.359222865	-0.622171625	-0.131022957	-0.623188974	-0.251789479	-2.83549826	0.374724621	0.89433344	0.664650613	-0.253731804	1.422986887	1.789951119	1.931139017	0.732818429	-0.64509564	-0.515026802	0.495929868	-0.027375015	1.165784531	-1.161484962	-1.249736334	-0.187962397	0.549416194	-1.147467158	-0.383665275	2.7487974	3.232606889	1.125227162	0.559657789	0.143747384	-0.112526161	-1.050817533	2.680319281	1.535685596	0.482081589
2	WonderWoman	Fantasy	Action	Adventure	0.412000643	-0.08805446	-0.711436617	-0.276139822	-0.241585396	-0.13661749	-0.412650514	0.44143337	-0.425193154	-0.438734552	-0.341521623	-0.967582286	-1.121985953	-0.377605646	0.103528261	-0.229088886	-1.05762207	1.492784642	0.607760658	-0.080625025	-0.474033702	0.042783718	-0.070876065	-0.386310329	-0.702200503	-0.592834605	0.47102014	0.322239305	0.206412558	0.195515766	-0.023183795	-0.230597759	-0.185986154	-0.339738845	-0.886473971	-0.763252601	-0.213160766	-0.073641024	-0.259087949	-0.577060155	0.014902563	-0.729413607	-0.036591737	0.114146843	0.004509246
1	Zombieland	Adventure	Comedy	Horror	-0.593900459	0.45282391	0.022048455	-0.029509672	-0.628078136	-0.421979163	-0.753658323	-0.094235975	-0.689992853	-0.106550383	0.570793922	0.079320919	-0.673611868	-0.256258401	-0.059539569	0.341463481	-0.322134932	-0.599917482	-0.711779954	-0.099291337	0.948256674	0.337916685	-0.277467896	-0.717515614	-0.104327168	0.145335227	-0.667674716	-0.102850882	-0.902357874	-0.118510352	1.955001649	0.987188662	0.210108504	-0.096876153	-0.361971034	-0.270746299	-0.398997706	-0.716233362	-0.475898043	0.578138496	-0.162099698	0.158653489	0.593428472	0.379420503	-0.035627436
[truncated: 5 more columns]
